# Supplementary material for: Influenza A virus diffusion through mucus gel networks
Source: Commun Biol. 2022 Mar 22;5:249. doi: 10.1038/s42003-022-03204-3 (PMC8941132; doi:10.1038/s42003-022-03204-3)
Supplement: Supplementary file 3 — Supplementary Data 1 [file 42003_2022_3204_MOESM3_ESM.xlsx]

## Sheet: Fig. 1
Influenza A virus diffusion through mucus gel networks
Logan Kaler1, Ethan Iverson2, Shahed Bader3, Daniel Song3, Margaret A. Scull2, Gregg A. Duncan1,3
1Biophysics Program, , University of Maryland, College Park, MD, USA
2Department of Cell Biology & Molecular Genetics, , University of Maryland, College Park, MD, USA
3Fischell Department of Bioengineering, University of Maryland, College Park, MD, USA
*Correspondence to: Gregg Duncan; email: gaduncan@umd.edu
Figure 1. Characterization of fluorescent IAV
DLS Diameter vs Number
d(nm)	PS-NP	UL-IAV	DiI
0.1	0	0	0
0.11	0	0	33.3333
0.12	0	0	0
0.13	0	0	0
0.15	0	0	0
0.16	0	0	0
0.18	0	0	0
0.2	0	0	0
0.22	0	0	0
0.24	0	0	0
0.27	0	0	0
0.29	0	0	0
0.32	0	0	0
0.36	0	0	0
0.39	0	0	0
0.43	0	0	0
0.48	0	0	0
0.53	0	0	0
0.58	0	0	0
0.64	0	0	0
0.71	0	0	0
0.78	0	0	0
0.86	0	0	0
0.95	0	0	0
1.05	0	0	0
1.16	0	0	0
1.28	0	0	0
1.41	0	0	0
1.55	0	0	0
1.71	0	0	0
1.89	0	0	0
2.09	0	0	0
2.3	0	0	0
2.54	0	0	0
2.8	0	0	0
3.09	0	0	0
3.4	0	0	0
3.75	0	0	0
4.14	0	0	0
4.57	0	0	0
5.04	0	0	0
5.55	0	0	0
6.13	0	0	0
6.76	0	0	0
7.45	0	0	0
8.22	0	0	0
9.07	0	0	0
10	0	0	0
11.03	0	0	0
12.16	0	0	0
13.42	0	0	0
14.8	0	0	0
16.32	0	0	0
18	0	0	0
19.86	0	0	0
21.9	0	0	0
24.15	0	0	0
26.64	0	0	0
29.38	0	0	0
32.41	0	0	0
35.74	0	0	0
39.42	0	0	0
43.48	0	0	0
47.96	0	0	0
52.89	0	0	0
58.34	0	0	0
64.34	0	0	0
70.97	0	0	0
78.27	0	20	0
86.33	14.2033	16.408	0
95.22	66.6667	67.6	0
105.02	73.7333	62.506	0
115.83	44.7033	40.24	35.42
127.76	40.87	24.882	66.6667
140.91	6.4	3.16	6.25
155.41	0.996667	1.258	0
171.41	0.0466667	0.062	0
189.06	0	0	0
208.52	0	0	0
229.99	0	0	0
253.66	0	0	0
279.78	0	0	0
308.58	0	0	0
340.34	0	0	0
375.38	0	0	0
414.02	0	0	0
456.64	0	0	0
503.65	0	0	0
555.5	0	0	0
612.68	0	0	0
675.75	0	0	0
745.32	0	0	0
822.04	0	0	0
906.67	0	0	0
1000	0	0	0

## Sheet: Fig. 2
Influenza A virus diffusion through mucus gel networks
Logan Kaler1, Ethan Iverson2, Shahed Bader3, Daniel Song3, Margaret A. Scull2, Gregg A. Duncan1,3
1Biophysics Program, , University of Maryland, College Park, MD, USA
2Department of Cell Biology & Molecular Genetics, , University of Maryland, College Park, MD, USA
3Fischell Department of Bioengineering, University of Maryland, College Park, MD, USA
*Correspondence to: Gregg Duncan; email: gaduncan@umd.edu
Figure 2. Diffusion of IAV and nanoparticles with similar diameter in human mucus
PS-NP log10[MSD1s]											IAV log10[MSD1s]											Estimated Diffusion Time (hr)
Patient 1	Patient 2	Patient 3	Patient 4	Patient 5	Patient 6	Patient 7	Patient 8	Patient 9	Patient 10		Patient 1	Patient 2	Patient 3	Patient 4	Patient 5	Patient 6	Patient 7	Patient 8	Patient 9	Patient 10		PS-NP	IAV
-2.59049	-1.55696	-1.36219	-2.05495	-2.18211	-0.668633	-3.00134	-3.16256	-3.29092	-3.24968		-1.19947	-3.0257	-2.19491	-1.60991	-2.55533	-1.96537	-1.28621	-2.44894	-2.43177	-2.23307		3.52365	1.0046
-0.686323	-2.41892	-1.11183	-3.29591	-0.809949	-0.558321	-2.10786	-1.58727	-3.40843	-2.9286		-1.24045	-3.19634	-2.24957	-1.29175	-2.38974	-1.65954	-4.70115	-3.19278	-0.679397	-1.92827		2.09891	1.92749
-1.96425	-2.06032	-1.04891	-1.26611	-2.59633	-0.608977	-3.07872	-1.67726	-3.28826	-1.88556		-1.41617	-2.54625	-2.30416	-0.655667	-3.09968	-1.90556	-1.00911	-2.45501	-0.513499	-1.8629		0.106732	0.527221
-1.62805	-2.477	-1.03733	-1.824	-1.10786	-0.434117	-1.94428	-1.43506	-3.06333	-1.90605		-1.35356	-2.40406	-2.56679	-1.58725	-1.8076	-0.685796	-4.19654	-3.17658	-2.08446	-3.3562		0.679192	0.547007
0.343684	-1.84188	-0.80568	-2.21463	-1.77055	-0.4376	-2.01487	-1.45209	-3.26937	-2.13961		-1.07749	-2.61177	-2.47467	-1.6593	-0.868189	-0.824459	-1.76889	-2.06622	-2.64378	-2.1058		1.61062	0.259294
-0.204064	-0.181603	-0.930147	-2.58848	-0.229185	-0.227114	-2.13384	-0.8522	-3.4439	-1.85192		-0.77653	-2.03022	-2.29616	-0.39504	-1.8505	-0.249499	-3.50078	-1.69639	-3.20853	-1.89517		0.620859	1.02328
-0.498215	-0.274799	-0.923614	-1.42215	-0.312266	-0.268734	-1.35304	-2.27165	-3.0207	-1.99809		-0.627456	-0.904935	-1.08438	-2.80291	-0.640563	-0.436282	-3.22928	-1.56613	-2.327	-1.21165		2.3768	3.46731
-0.682647	-2.2313	-0.906088	-1.31703	-1.33665	-0.074461	-2.70841	-2.27838	-3.24655	-1.76145		-1.02766	-1.89279	-1.7336	-2.71589	-2.36525	-0.785978	-1.142	-1.33381	-1.8464	-2.21801		0.16753	1.72581
-2.41764	-0.438887	-0.871989	-1.90946	-0.670216	-1.93938	-2.96357	-1.89709	-3.40317	-2.49202		-1.01138	-0.241527	-1.41917	-1.63038	-1.5402	0.54219	-2.71519	-1.02673	-1.27173	-1.19738		2.60012	1.54523
-0.215176	-2.04672	-0.879525	-0.731961	-0.298087	-0.780809	-2.14619	-2.76833	-3.53975	-2.6503		-0.787866	-2.42183	-3.40345	-2.11536	-0.594739	-0.552609	-4.04721	-2.11748	-1.69295	-0.904343		0.345934	1.55236
0.544031	-0.879294	-0.825591	-1.12325	-1.43899	-1.00727	-1.65918	-2.73042	-2.50582	-2.58074		-0.830149	-2.04499	-1.23797	-2.11098	-1.75958	0.419873	-1.83514	-1.42863	-1.56905	-1.13828
0.26956	-0.149856	-1.35669	-1.68829	-1.39736	-1.33916	-0.951752	-2.72642	-3.17446	-1.68685		-0.960229	-2.10135	-1.31702	-3.09	-0.788479	-0.0809952	-0.973344	-1.92823	-0.494904	-1.74557
0.102708	0.11843	-1.45881	-0.817243	-0.955695	-1.29784	-1.55238	-2.76652	-2.70314	-2.84013		-1.80671	-2.1525	-1.31918	-2.22732	-2.39936	-1.43991	-1.28761	-1.74805	-1.57175	-2.03186
-0.34489	0.338656	-1.3499	-1.28196		-1.03101	-1.98263	-2.17692	-3.20815	-2.23502		-1.99892	-1.78426	-1.39821	-1.78241	-0.367705	-1.06506	-1.67442	-1.17766	-1.09201	-1.93896
-0.741842	0.370235	-1.81065	-2.47258		-0.29934	-0.89059	-1.9024	-3.71661	-1.75056		-1.11557	-1.16378	-1.17055	-1.75222	-1.85291	-0.544075	-1.51803	-1.65373	-0.864899	-2.26078
-0.534721	-0.397278	-0.195942	-1.98742		-0.719786	-0.772242	-2.33808	-3.20641	-2.12591		-0.670948	-2.40383	-1.5029	-1.47692	-1.2506	-0.76973	-1.635	-1.37794	-1.24571	-1.7406
-0.151515	-0.354647	-0.55199	-2.55625		-1.1672	-2.36615	-2.09035	-3.17582	-1.49321		0.0641958	-0.494091	-2.98117	-1.46899	-2.68023	-0.585194	-1.29273	-2.21583	-1.63371	-1.84921
-0.461175	-2.22097	-1.16669	-2.51594		-0.384387	-1.49027	-2.12152	-3.19068	-2.81647		-0.8017	-2.34104	-2.30674	-0.819244	-1.66537	-0.476644	-1.91041	-1.2306	-1.39203	-1.98733
-2.01389	-0.973671	-0.500079	-1.70014		-1.26286	-2.20537	-2.55061	-2.99581	-2.43871		-0.305377	-2.4611	-0.652885	-1.09068	-1.82134	-1.03177	-1.18405	-1.52002	-1.72886	-2.52019
0.639765	0.211147	-0.574694	-1.30489		-1.06006	-1.39743	-2.54371	-3.43432	-3.08952		-0.251517	-1.83345	-0.223103	0.207661	-3.16194	-1.20856	-2.32094	-1.74323	-2.70156	-1.56151
-0.684996	-0.136945	-0.443927	-2.98247		-0.226235	-1.31191	-2.3415	-3.44711	-2.76218		-0.148161	-1.70178	-2.00557	-1.89544	-1.21194	-0.502683	-1.43669	-1.67553	-0.541695	-3.0237
-0.180891	-0.94877	-0.919013	-2.57649		-0.416665	-1.97819	-2.17003	-3.04676	-2.74809		-3.36809	-0.374626	-0.0616204	-2.11398	-1.44529	-0.945655	-0.796152	-3.01668	-0.906403	-1.97976
-0.232666	-0.277613	-0.92024	-1.63722		0.31169	-1.82411	-2.14243	-3.28861	-3.06372		-2.17154	-1.82822	-1.20885	-1.79923	-1.13363	-0.5718	-1.7022	-2.83333	-1.7521	-1.6948
0.568389	-0.247498	-0.440153	-0.825649		-0.478313	-1.41638	-2.34105	-2.91632	-2.98527		-0.733416	-2.09576	-0.611047	-0.897086	-1.31245	-2.49768	-1.36381	-3.12069	-2.09299	-0.668188
0.430978	-1.97241	-0.174769	-2.48491		-0.909072	-1.15322	-2.40199	-2.96714	-1.97927		-2.01562	-1.05386	-0.258911	-0.53996	-1.11815	-1.00056	-0.788773	-2.23638	-2.59139	-0.509339
-1.94958	0.000867722	-0.596296	-0.360603		-1.36064	-1.23781	-2.25176	-3.1575	-2.11734		-0.519921	-1.77609	-1.96397	-1.00349	-1.19218	-0.304729	-2.10044	-2.74741	-1.67471	-1.39529
-2.33102	-0.306942	-0.244659	-2.45288		-1.11382	-2.40588	-2.34352	-2.29994	-2.44157		-0.968268	-0.853686	-0.368851	-1.37866	-1.11541	-0.169707	-1.8389	-2.17843	-3.06458	-3.07618
-2.30417	-1.89252	-0.296993	-2.90115		-0.550599	-1.78152	-2.43074	-2.23456	-3.06911		-0.497109	-0.723171	-0.673418	-2.39493	-3.04756	-0.147856	-1.28201	-2.4005	-2.73417	-1.44883
-2.17501	-0.66744	-2.21833	-1.63403		-0.261902	-1.57651	-2.40596	-2.25756	-0.821483		-2.24711	-2.07264	-0.82206	-1.98126	-2.26929	-0.423532	-0.811859	-2.56482	-1.97844	-1.39162
-0.760675	-1.59908	-1.62784	-2.39167		-3.11782	-2.21126	-1.87693	-2.09751	-1.80838		-0.524184	-2.45709	-0.585093	-2.12404	-2.23361	-0.108596	-1.3327	-3.03944	-3.21979	-1.54578
-2.05145	-0.117191	-2.03604	-0.266979		-2.57728	-2.18809	-2.67977	-2.71019	-0.447904		-0.901149	-3.1724	-0.9709	-0.67471	-2.95558	0.373445	-1.25038	-1.60506	-2.0908	-1.29972
-0.276782	-2.05153	-1.45652	-1.6281		-3.17505	-1.94589	-2.6015	-2.51767	-3.23703		-0.961102	-1.78049	-3.73547	-1.40182	-2.80768	-0.144523	-3.73772	-2.77355	0.0496056	-1.88061
-2.33942	-2.15285	-1.51077	-2.43896		-1.14822	-1.80624	-2.31056	-2.08222	-2.11629		-0.784362	-2.11872	-1.78651	-1.0891	-2.2983	-0.71697	-1.70841	-1.97457	-1.91876	-1.66774
0.388705	0.350674	-1.96162	-0.765559		-1.74167	-1.34702	-2.4144	-0.420777	-1.35177		-1.04799	-1.70743	-1.21834	-2.48782	-2.39984	-0.0268721	-2.31465	-2.27686	-1.6482	-1.38353
0.134623	-0.341426	-2.25095	-2.29431		-2.40657	-1.24718	-2.65006	-1.84561	-2.10363		-2.33869	-1.09947	-2.55213	-0.853469	-2.39266	0.207796	-0.250805	-2.33017	-1.46472	-1.58943
0.202488	-0.90756	-1.40987	-2.23441		-3.23639	-1.40727	-2.75733	-1.90011	-2.95853		-1.86512	-2.76371	-0.859838	-1.81186	-2.39396	-0.127727	-3.31073	-2.34518	-3.93723	-0.671233
-1.90215	-0.344228	-1.93521	0.663805		-2.16057	-1.39524	-2.62053	-2.29956	-3.01511		-2.95043	-1.59592	-0.544835	-1.88696	-2.54101	-1.14235	-2.16594	-2.09136	-2.70589	-3.00805
-1.86309	-2.06462	-1.24255	-0.336177		-2.22501	-0.622475	-1.92849	-2.30781	-2.7509		-1.58526	-1.10248	-2.752	-1.32227	-1.91754	-3.2784	-1.63967	-1.40535	-2.94256	-1.12921
-1.8913	-0.488491	-1.48809	-0.0911613		-1.66051	-1.54949	-2.13617	-1.78317	-1.9854		-1.59769	-1.9502	-1.85375	-0.371009	-2.05836	-0.896949	-1.86376	-1.13599	-1.38734	-1.22884
-1.72563	0.0873554	-2.56023	-2.49731		-2.15491	-2.01434	-1.62532	-1.81474	-2.40129		-2.5682	-1.16968	-1.97543	-0.193176	-0.709342	-1.61395	-1.63867	-2.04314	-2.25153	-0.634774
-2.49673	-0.685859	-2.29667	-0.942752		-2.21825	-1.42463	-1.6772	-1.82397	-1.8372		-1.61617	-0.64693	-1.87798	-0.754019	-1.80493	-0.972284	-3.67095	-2.38225	-1.56938	-2.53563
-1.78835	-1.23793	-2.803	-1.30575		-2.10231	-2.07706	-2.45073	-1.81761	-2.76		-1.49131	-1.42523	-2.35437	-0.972365	-1.10407	-1.65926	-1.77495	-1.62242	-1.56564	-1.82936
0.376559	-1.88094	-1.90647	-0.111225		-3.537	-1.72054	-2.32873	-1.5688	-0.543406		-1.37929	-0.980302	-1.32407	-0.768403	-1.82652	-0.873025	-2.28724	-1.50808	-1.61504	-1.10329
0.619187	0.100405	-1.89674	-0.758155		-1.77989	-1.71731	-2.39956	-1.68296	-2.26674		-1.68933	-2.63803	-1.64651	-1.71426	-0.93528	-0.993235	-1.92111	-1.55026	-1.33159	-1.35389
-1.85808	-0.329226	-1.5725	-1.04652		-2.32162	-0.468278	-2.23938	-1.79379	-2.33426		-1.51435	-1.53056	-1.46066	-1.14491	-1.96847	-2.76576	-1.91532	-1.52681	-2.55721	-1.09661
-1.33608	0.0438337	-1.94393	-2.13863		-1.95703	-1.43638	-2.22774	-1.04836	-1.77001		0.0742311	-1.17303	-2.54388	0.293274	-1.47502	-2.24198	-1.72134	-2.3794	-3.10073	-1.03994
0.211974	-2.28937	-1.70542	-1.22038		-3.56677	-0.199592	-1.49458	-2.16125	-2.40398		-2.55266	-1.09871	-1.31023	-0.637442	-0.87504	-1.83887	-1.7606	-1.21721	-3.79274	-0.907174
-0.102615	-0.0543296	-1.97807	-2.01801		-2.62969	-1.94161	-2.13993	-1.177	-1.60758		-0.826319	-1.93004	-1.90724	-0.307215	-1.40612	-1.53877	-1.80134	-2.30005	-2.39848	-3.06344
-2.02516	-0.358774	-1.95664	-1.1192		-1.01242	-0.555955	-1.51015	-1.67414	-2.36236		-3.80579	-1.06147	-1.25084	-0.932408	-1.00001	-1.61115	-1.50295	-2.51667	-2.08174	-1.52298
-1.88589	-0.475916	-3.18259	-1.25602		-1.50833	-1.93926	-2.59522	-2.05224	-2.29805		-3.27446	-0.642561	-1.26798	-0.906263	-1.72633	-3.2227	-2.49688	-1.86986	-2.29347	-1.64591
-1.78931	-1.21118	-2.45182	-1.38699		-2.10057	-0.938208	-2.26554	-2.04326	-2.49461		-2.85886		-1.60662	-3.14815	-1.96441	-1.45552	-2.66617	-2.24968	-1.64689	-2.80355
-0.188338	-0.169668	-2.52129	-1.30147		-1.6006	-2.58503	-2.08018	-1.66948	-2.54151		-2.51378		-2.42059	-0.541347	-3.12226	0.308266	-1.99749	-3.09478	-1.44226	-1.05956
-1.44844	-0.1473	-2.5003	-1.94508		-2.40179	-1.33543	-2.40157	-1.21791	-2.91368		-3.53077		-1.46311	-0.928413	-1.77676	-1.15478	-2.68727	-2.53352	-1.92727	-1.94169
0.226858	0.0662514	-1.30432	-0.783096		-0.882232	-0.745476	-2.57427	-2.51499	-2.17918		-2.17419		-2.70584	-3.03311	-1.46704	-2.0311	-1.81426	-3.12674	-1.64533	-2.17622
-1.82915	0.355873	-1.98213	-1.95063		-2.04161	-1.6468	-2.27123	-2.10536	-2.04683		0.153083		-1.21177	-0.926538	-3.12908	-0.628304	-1.03095	-2.25257	-1.20551	-1.45808
-0.0128121	-0.793066	-0.618596	-1.16183		-2.27832	-2.04694	-2.44108	-1.75178	-1.44431		-3.6591		-1.8471	0.525925	-1.39832	-1.5137	-2.33882	-2.33525	-1.92827	-2.57378
0.391923	-1.0995	-1.68596	-1.41423		-1.92198	-0.80643	-2.43626	-0.854928	-0.170497		-1.51849		-1.84188	-2.06774	-1.50564	-0.895342	-1.48021	-2.03213	-2.21093	-1.62591
-1.53526	-1.2354		-1.18663		-2.13366	-2.49567	-2.05192	-2.24603	-2.49154		-1.65563		-1.0505	-3.23383	-1.48317	-1.18593	-0.569183	-2.46229	-2.17559	-1.43724
-0.0665583	-0.892926		-1.17531		-1.27728	-1.47618	-2.12261	-1.30079	-1.15637		-2.19805		-1.36077	-1.38481	-1.70454	-0.443324	-1.91872	-1.5639	-1.85428	-1.01509
-1.89187	-1.17249		-0.15336		-2.16482	-2.16709	-2.61489	-1.55357	-1.52795		-2.35884		-1.30677	-2.01849	-1.50836	-1.08189	-1.66206	-1.44918	-1.84909	-1.49874
-1.51661	0.0354297		-0.868445		-1.90035	-2.61766	-2.08128	-2.20592	-2.32603		-2.32635		-2.246	-0.0480169	-1.52932	-1.02115	-2.17634	-0.618289	-2.61	-1.30658
-1.77734	-0.947768		0.0547279		-1.60385	-1.66821	-2.1402	-0.515942	-2.14186		-1.78709		-0.131473	-0.76769		-0.706372	-1.88299	-1.68527	-1.7583	-2.01166
-1.7884	-0.0852074				-0.783412	-2.54095	-2.40531	-1.76856	-2.58559		-2.46568		-1.7507	-0.725173		-1.69624	-1.4509	-1.39233	-2.37069	-1.29297
-1.7249	-1.15336				-1.45608	-2.10314	-2.21568	-1.61197	-1.84582		-1.93685		-2.2226	-1.1331		-0.794714	-2.49397	-1.34279	-1.85858	-1.58717
-0.28593	-1.35771				-1.41129	-2.54543	-1.94146	-1.91027	-1.11229		-0.816588		-0.997273	-2.30762		-0.816588	-2.12455	-1.31301	-1.16222	-1.57975
0.185769	-0.00591612				-2.15011	-2.14573	-2.19543	-1.14506	-2.37279		-1.01364		-2.07227	-2.09513		-0.23094	-1.30444	-2.68185	-2.8443	-1.3087
0.0971531	0.0609244				-1.73606	-0.923979	-1.98163	-1.80615	-1.22278		-1.87677		-2.00979	-1.3618		0.0207341	-1.70102	-2.42189	-1.90281	-1.77014
0.41407	-0.333061				-2.41211	-1.86414	-1.80063	-2.62269	-2.98885		-2.86812		-1.81203	-0.930665		-1.21241	-1.12861	-2.54754	-2.1096	-1.24623
0.194431	-1.427				-1.92577	-2.6	-1.72161	-2.08127	-1.97204		-1.84579		-1.36174	-1.9361		-1.11278	-1.70586	-2.26044	-0.360504	-1.61347
-0.113916	-1.08454				-1.27182	-0.877096	-2.1686	-1.30354	-1.89575		-2.17511		-0.649655	-0.954325		-1.12471	-1.73634	-1.81062	-3.73346	-0.882099
0.486954	0.0183259				-2.29878	-2.63276	-1.95378	-1.55592	-1.34235		-2.16427		-0.712579	-0.438827		-1.80902	-1.34832	-3.13424	-3.18027	-1.10935
-1.8054	-0.186833				-0.68647	-3.04174	-2.17204	-2.07373	-2.39222		-0.814373		-1.42568	-2.06009		-2.56894	-2.14495	-2.22682	-1.45562	-0.257008
0.487563	0.06989				-1.1574	-1.92897	-2.08726	-2.28187	-2.3812		-1.45235		-1.31719	-0.306651		-0.822262	-0.926502	-3.45474	-3.0396	-1.72134
-1.39168	-1.43346				-2.22147	-1.26571	-2.03043	-2.64309	-1.4		-0.993064		-1.22368	-1.26044		-2.21341	-1.95043	-2.6006	-1.28173	-1.26347
0.0618293	-1.52123				-1.17828	-2.4497	-1.70626	-2.80615	-2.00661		-1.05316		-2.39572	-0.98506		-1.3654	-1.66344	-2.46644	-2.11963	-1.35573
-2.76731	-1.02945				-1.6055	-0.605496	-1.67127	-2.10828	-2.5271		-2.26484		-1.61672	-1.49547		-1.09313	-2.12947	-2.96142	-1.71357	-1.22411
-2.49239	-1.15243				-0.36177	-1.20956	-2.02745	-2.10329	-2.00533		-2.52996		-1.18559	-0.452902		-1.75021	-1.2649	-2.08588	-1.61854	-0.780835
-0.0847004	-1.18838				-1.73636	-1.9729	-2.23546	-2.06016	-2.6637		-1.01783		-2.72816	-0.969117		-1.61977	-1.6066	-2.20764	-1.72983	-1.50311
-3.43194	-1.40723				-1.11154	-2.02196	-2.15583	-2.82068	-2.09535		-2.57344		-0.594637			-2.12209	-1.9276	-0.54952	-1.61764	-2.32582
-3.25756	-1.48849				-1.19518	-1.2325	-1.28895	-2.07272	-2.27771		-2.39169		-1.71305			-1.19255	-2.05535	-1.96389	-2.64064	-2.3591
-1.59745	-1.66288				-2.03567	-1.37746	-2.15639	-2.06679	-1.38744		-0.827631		-0.859964			-0.0157158	-0.515914	-2.24207	-1.59803	-3.44795
-3.05103	-1.47366				-0.928855	-2.52005	-1.78795	-3.23533	-2.01999		-2.08269		-0.945425			-0.56457	-0.223648	-1.01769	-1.8791	-2.26656
-2.57136	-1.79642				-1.65279	-0.121605	-2.06312	-2.54111	-2.70899		-2.63665		-1.03032			-2.86845	-1.57702	-1.14645	-1.62742	-1.69611
-3.15957	-1.54615				-1.70402	-0.981383	-1.89265	-2.06194	-2.4609		-0.577295		-1.51479			-1.39642	-1.70119	-2.19328	-2.25414	-1.4522
0.117404	-1.68233				-2.20329	-0.149323	-1.94504	-1.87916	-1.26051		-2.35562		-1.14336			-1.38752	-1.69704	-2.64132	-1.70298	-1.6256
0.452155	-1.46675				-2.20069	0.16468	-2.00523	-1.64348	-2.0309		-1.84476		-2.46986			-1.50011	-1.11346	-1.23779	0.254886	-2.07505
0.171492	-1.06302				-2.56671	-1.63661	-3.23533	-2.38906	-1.97523		-1.00455		-1.56424			-0.817186	-2.83833	-2.6154	-1.28166	-1.11037
-3.34329	-0.872183				-2.47391	-1.86261	-1.53355	-3.51172	-2.98447		-1.90781		-1.02921			-1.73109	-0.957385	-1.85313	-2.16248	-1.96581
-1.86395	-0.146862				-2.15274	-1.535	-2.58964	-3.41027	-2.22857		-0.497682		-1.12353			-0.957503	-2.95339	-2.03251	-1.03072	-0.835855
-0.458533	-1.5252				-2.77014	-0.837286	-1.83165	-2.60848	-1.3932		-1.40885		-1.54639			-0.929002	-1.69362	-2.10098	-1.89272	-1.545
-0.361261	-1.60363				-3.30012	-2.22774	-2.18554	-3.15667	-1.78667		-0.833215		-2.64332				-0.357961	-2.43361	-1.79553	-0.356005
0.378525	-1.41074				-1.86322	-0.879558	-1.91279	-2.01909	-1.71561		-0.922596		-1.60043				-0.424258	-2.81043	-1.88068	-1.51279
-0.13051	-1.40936				-3.64323	-2.28362	-2.43899	-3.28186	-2.81287		-2.02655		-0.745041				-1.37061	-2.29676	-0.788586	-0.898975
-2.70885	-0.897018				-3.71516	-2.20612	-1.94428	-2.17796	-1.25083		-0.852262		-1.78765				-1.83839	-2.02639	-0.647798	-2.90476
0.138397	-1.2482				-0.707943	-1.1437	-2.63014	-2.06376	-1.68487		-2.0439		-1.65659				-1.41471	-2.24787	-2.82128	-1.85783
-0.0176112	-1.39881				-2.56849	-1.7555	-2.69398	-1.57948	-1.87949		-2.14509		-1.28401				-1.67985	-2.40596	-1.68012	-2.90591
-0.819444	-1.17732				-3.50475	-1.85365	-2.64655	-1.05853	-1.19424		-0.458583		-1.7122				-1.85446	-2.42985	-1.35377	-1.41117
-0.103998	-1.68584				-2.94681	-1.14801	-1.65394	-1.02541	-1.98763		-0.98397		-0.949582				-1.9669	-2.30301	-1.8513	-2.53481
-1.74669	-1.2213				-0.8558	-1.94135	-2.16809	-1.46168	-2.0711		-2.37755		-1.60734				-1.61224	-2.72561	-1.19577	-2.19095
0.187154	-1.08825				-2.65028	-2.42989	-1.66979	-1.52608	-1.30554		-1.20766		-1.63277				-0.746444	-1.92154	-1.75806	-1.15993
-3.26158	-1.8443				-2.66107	-0.681561	-2.31164	-1.63181	-1.28124		-2.02603		-1.75208				-1.6171	-2.42737	-2.21988	-1.54981
-0.0150813	-0.586064				-2.45563	-2.07522	-1.55758	-2.05436			-1.99285		-1.26106				-1.47148	-2.14015	-1.10845	-2.84161
-0.0725834	-1.55746				-3.3142	-1.44864	-2.38791	-2.00418			-0.959516		-1.53708				-1.55173	-3.78944	-2.66264	-2.29601
-0.632737	-0.585361				-1.66825	-2.40056	-3.01594	-2.4057			-0.656276		-1.41906				-1.35732	-1.34564	-1.45232	-1.60488
-2.34893	-1.35283				-1.57128	-2.51111	-2.71979	-1.17327			-0.500038		-1.62556				-1.86986	-2.13446	-1.04165	-1.95932
0.207311	-1.66541				-1.92361	-1.57059	-2.35209	-1.99008			-0.634493		-1.8109				-0.684786	-2.09478	-1.86239	-2.56233
-1.92889	-1.46057				-0.279427	-2.02009	-3.03169	-1.98414			-1.34147		-1.21919				-1.59981	-1.8366	-1.26789	-2.02898
-2.21146	-1.64461				-0.39449	-1.67867	-2.23144	-2.04355			-1.66683		-1.79776				-1.1227	-2.76445	-1.24789	-0.841276
-2.24629	-1.38496				-1.94912	-0.21892	-1.65412	-1.33494			-0.905145		-1.45694				-2.25139	-1.95861	-1.39764	-3.63575
-2.59469	-1.45221				-0.590946	-1.69463	-2.43585	-1.55054			-0.836988		-1.67332				-1.83053	-2.35442	-2.02571	-3.83458
-2.64241	-1.12383				-0.354087	-2.18041	-2.2018	-0.0879906			-0.145986		-1.78765				-0.718489	-2.2548	-1.29038	-3.30537
-2.69897	-0.175991				-1.71171	-1.76043	-1.81699	-1.2127			-1.42625		-1.39282				-2.84848	-2.70812	-1.00487	-2.21685
-1.77505	-1.14273				-0.514066	-1.00998	-2.3155	-2.00661			-0.782411		-2.19908				-1.96601	-3.19158	-1.82833	-2.25296
-2.56527	-1.22655				-3.14725	-2.11268	-2.04593	-2.39166			-1.03732		-1.71354				-1.92581	-2.17472		-1.80785
-2.52125	-1.48072				-1.95679	-0.614805	-2.24649	0.0919482			-0.911262		-2.01033				-3.14057	-2.67502		-0.971144
-2.08797	-0.811944				-2.31676	-1.94619	-1.67654	-1.27421			-0.723286		-2.22918				-0.894694	-2.05808		-2.16698
-1.92347	-0.935917				-0.448306	-1.09611	-2.32266	-1.70664			-1.31137		-1.04199				-1.76693	-2.27228		-0.390075
-1.56487	-0.892451				-1.98026	-2.29469	-1.77578	-1.44617			-0.769679		-2.2534				-1.46768	-3.15747		-1.57991
-2.33309	-0.367958				-1.49979	-3.6191	-2.05628	-1.89695			-1.22104		-1.57927				-2.04063	-1.62646		-0.863311
-1.235	-1.68869				-1.99572	-2.53122	-1.87086	-2.00433			-1.15966		-1.51072				-1.52748	-1.79156		-1.6409
-2.02396	-1.14024				-0.811831	-2.2434	-2.35488	-1.05909			-0.938548		-1.02754				-2.11318	-1.68493		-1.10527
-1.18434	0.0167827				-2.40427	-1.4852	-1.77196	-2.10215			-0.613965		-1.96429				-3.97334	-2.77643		-2.33199
-1.69715	-1.53261				-2.50297	-2.61984	-2.10948	-0.0932826			-0.742585		-1.10622				-2.92133	-1.80852		-2.28578
-2.2765	-0.854555				-2.79542	-1.01535	-1.84497	-1.83327			-1.56994		-1.9184				-3.40659	-1.85409		-2.09946
-2.14005	-0.895786				-1.72384	-1.12514	-1.86922	-1.15193			-1.64998		-2.36995				-3.75679	-2.16609		-0.000464944
0.565824	-1.84823				-1.5428	-2.39317	-2.44538	-1.87008			-1.6133		-2.17429				-4.48812	-1.86309		-0.189109
-1.96585	-1.40156				-1.99706	-2.56451	-1.71616	-1.85047			-1.57545		-2.45539				-2.98213	-2.37652		-0.49625
-1.15352	-1.54376				-2.02072	-1.73582	-1.97761	-1.11791			-1.15189		-1.70347				-2.23486	-1.51826		-1.52211
-0.178362	-0.0333937				-1.87475	0.00281378	-1.78181	-2.38027			-0.715502		-1.52373				-4.50864	-2.22207		-1.24132
-1.89613	-0.291036				-1.461	-2.43049	-1.55832	-1.96003			-1.16302		-2.06262				-2.6962	-1.89781		-0.301291
0.342403	-0.452028				-0.966496	-1.23205	-1.94692	-2.48788			-1.70994		-1.35352				-3.12461	-2.66589		-1.75031
-0.568604	-0.312962				-1.78302	-2.23391	-2.27609	-1.96365			-1.29078		-0.242179				-2.39346	-1.4593		-1.27955
-2.11178	-1.89832				-1.77637	-2.48246	-1.84542	-1.69458			-0.893367		-2.3373				-1.4565	-2.02898		-1.91421
-1.61538	-1.08032				-1.74763	-3.15075	-1.15271	-1.71765			-2.23278		-1.78659				-4.03763	-1.46212		-1.68895
-1.90368	-1.14081				-1.46028	-3.19796	-1.48744	-1.27809			-0.768887		-2.00006				-2.69821	-1.78107		-2.38194
-0.45659	-0.948655				-1.92584	-2.63348	-1.00466	-1.79951			-0.984976		-2.0848				-3.33603	-2.04393		-2.04579
-0.380844	-0.539613				-0.821656	-2.83461	-2.00623	-1.43018			-0.987753		-1.4477				-2.38322	-1.44756		-1.20418
-1.37027	-1.17948				-1.79738	-3.15282	0.143265	-1.75321			-1.2963		-1.44842				-1.55143	-1.99413		-2.3429
-2.27383	-0.057045				-1.22895	-2.84242	-1.76314	-1.89073			-2.12569		-1.31642				-3.12063	-1.19721		-1.42334
-2.39821	-0.883924				-1.70454	-2.8135	-1.90087	-1.88837			-2.07057		-2.14769				-1.4381	-1.27949		-0.185266
-1.69776	0.160559				-1.66795	-2.42872	-2.56801	-1.63333			-0.41419		-1.20797				-1.09488	-1.36431		-1.62269
-2.34487	-0.504983				-3.24573	-2.426	-1.17075	-1.59196					-2.42344				-1.93352	-2.60354		-2.17803
-0.248898	-1.05447				-2.47801	-1.45046	-0.682146	-1.34861					-2.07852				-1.31357	-2.14943		-0.948963
0.427243	-0.429866				-3.34846	-1.10236	-1.53341	-1.63922					-1.20117				-1.14232	-1.44796		-0.581848
-0.894694	-2.201				-3.05816	-1.47193	-1.88673	-2.216					-2.17876				-1.31226	-1.43545		-1.2169
-1.68835	-1.29503				-2.31148	-2.19749	-1.76218	-1.36034					-2.17502				-1.57368	-2.12156		-1.66965
-0.600153	-0.183958				-2.02628	-2.80003	-1.25533	-1.8313					-1.13926				-1.14573	-1.9108		-0.131567
-2.10572	-2.22392				-2.28783	-2.78212	-1.16959	-1.95691									-1.74941	-1.97642		-2.12407
-2.418	-0.241353				-2.26736	-2.36246	-1.49516	-1.92263									-1.16585	-1.7507		-1.66934
-1.31552	-1.07827				-2.2887	-2.5189	-1.32192	-1.88462									-1.48211	-1.88532		-1.43475
-1.07605	-0.758553				-2.22843	-1.5071	-0.48008	-1.34347									-0.996367	-2.14946		-2.37075
-1.89316	-1.04698				-2.43293	-2.63047	-1.15807	-1.86662									-2.35929	-1.89538		-1.40405
0.614876	0.0484418				-3.00971	-1.33942	-1.7971	-1.94093									-1.45708	-1.66821		-0.869698
-2.3455	-2.22034				-2.4096	-1.79768	-0.246409	-1.16884									-1.6378	-1.82301		-1.36026
-0.205777	-0.411885				-1.81166	-2.68325	-0.48171	-1.32612									-1.41513	-1.90257		-1.29883
-1.94195	-1.1217				-1.11304	-3.15104	-1.91478	-1.58598									-1.92176	-2.86838		-1.21134
-2.21345	0.104828				-1.17227	-2.42454	-1.42657	-1.68382									-1.87943	-1.52061		-1.14804
-0.311411	0.354934				-2.43446	-3.1995	-1.60485	-1.66553									-2.25837	-2.24717		-1.2023
0.289411	0.0694461				-1.15719	-2.50473	-0.971876	-2.61486									-2.25358	-2.00751		-2.25581
-1.6239	-0.0797201				-1.35851	-2.49987	-1.59224										-4.35655	-1.7279		-1.48451
-1.80242	-0.38524				-2.38718	-2.35446	-1.18581										-0.673296	-1.38328		-1.27772
-0.530252	-1.91901					-2.50625	-0.621784										-2.81585	-2.7464		-1.35367
-1.39984	-0.330339					-2.97823	-1.24135										-1.85639	-0.741243		-1.47667
-2.03709	-0.451955					-2.60021	-1.36718										-1.90689	-2.69456		-1.54488
0.368305	-0.0471349					-1.95601	-1.00784										-2.38747	-2.38407		-1.68121
-2.12455	-0.635374					-1.43294	-1.69519										-2.31924	-2.55044		-1.35898
-1.71867	-0.307135					-2.82559	-1.2253										-1.95995	-0.885122		-2.12326
-1.97675	-0.351845					-1.1984	-1.45956										-2.63631	-2.442		-2.49641
0.0942964	-2.08715					-2.71458	-1.30914										-3.0181	-1.93817		-1.16626
-2.35795	0.0191578					-2.99362	-1.40176										-4.21396	-2.23559		-1.5366
-0.777102	0.129368					-3.22504	-2.53838										-1.61121	-2.90025		-1.66268
-1.63481	0.582575					-2.97404	-2.66736										-2.17745	-1.62379		-1.37042
-1.1713	-0.129304					-2.57587	-1.50955										-1.18249	-2.54423		-1.53465
-0.517956	-0.0740437					-3.32605	-2.09117										-3.40466	-2.81071		-1.54912
-1.85127	0.407799					-2.19779	-2.1483										-2.99727	-2.93652		-1.42015
-0.902639	-0.488785					-2.6874	-0.566566										-4.05012	-2.26369		-1.44845
0.241248	0.461829					-2.55919	-1.17591										-0.932185	-2.1675		-2.1275
-1.28502	0.199316					-2.41848	-2.12046										-1.24685	-2.12426		-1.74863
0.410676	0.279986					-2.56336	-1.86471										-2.91995	-1.63701		-1.77715
-1.46997	0.225232					-2.30091	-1.93052										-3.12501	-2.08169		-1.32838
-2.26436	0.217247					-2.60744	-1.99336										-2.01337	-2.24981		-1.50916
-2.23737	-0.0782823					-2.19822	-1.85511										-0.943934	-1.60102		-2.31847
-0.901876	0.482001					-1.06834	-1.9384										-1.24			-1.74002
-1.18525	-0.381147					-1.94508	-1.08868										-2.73262			-1.71238
0.15293	0.469395					-1.25958	-1.32352										-1.3779
-2.38422	-0.144245					-2.2694	-0.979514										-1.43138
-2.09439	0.380139					-2.18963	-1.99051										-1.66657
-2.06504	-0.0707088					-3.46567	-1.66665										-1.73469
-2.07118	-0.133636					-1.7429	-2.02768										-0.644166
-2.02406	0.178373					-3.4542	-2.25155										-2.6596
-1.50201	0.0572856					-3.0561	-1.95672										-0.573619
-1.64861	-0.264952					-1.915	-1.48657										-2.16545
-1.081	0.0827495					-1.7595	-2.26836										-1.96357
-1.91108						-2.75503	-2.89616										-1.63313
-0.437053						-2.66398	-2.675										-1.56809
-2.09554						-2.13114	-2.45521										-3.20273
-2.02376						-3.06761	-2.4204										-1.97249
-1.92867						-2.05474	-2.31515										-3.04633
-1.24801						-2.58838	-2.38854										-1.87089
0.569737						-2.65934	-1.85874										-1.85518
-1.0418						-2.84466	-1.41119										-0.683359
-0.692183						-3.23629	-1.92834										-1.99358
-0.0938105						-3.21039	-2.33304										-1.31234
-1.18584						-3.07247	-2.03525										-1.8977
-0.174379						-1.44046	-2.39127										-1.06854
-0.954481						-2.54555	-2.03165										-2.67646
0.176757						-2.78386	-2.16434										-1.47627
0.186278						-2.56298	-2.13328										-1.72816
0.182329						-1.74841	-1.91948										-1.47038
-1.17092						-2.61579	-2.30987										-0.142939
0.12064						-2.11032	-2.33184										-2.23334
-1.68914						-2.38813	-1.10515										-1.98238
-1.4236						-3.50044	-2.3604										-1.57229
-0.522488						-1.879	-1.71668										-2.51018
-1.89323						-1.29974	-1.72983										-1.53727
-1.75301						-2.52015	-1.55137										-0.700929
0.261072						-2.70276	-1.63459										-0.601331
-1.39439						-2.77086	-0.692718										-1.84609
0.466808						-2.74516	-2.32398										-1.0032
-0.395882						-2.46691	-1.88632										-0.690136
0.0988513						-2.33873	-2.33504										-0.893809
0.52511						-1.24735	-1.59498										-0.983677
0.561638						-2.92948	-1.18846										-1.99238
-0.228662						-2.85205	-2.18193										-2.13695
0.151339						-3.3858	-1.79569										-2.73959
-0.751389						-3.16444	-1.75733										-1.6442
-2.0065						-2.82623	-2.03763										-1.92096
-0.189425						-2.88689	-1.8286										-0.711103
-0.46169						-2.82545	-1.62337										-2.0033
-1.75644						-2.97228	-1.09265										-2.24727
0.514654						-3.18116	-1.82588										-1.64434
-0.540351						-2.9507	-3.17595										-1.18004
0.263447						-3.0512	-2.10516										-1.20426
-2.61082						-3.17331	-1.77549										-2.2189
-1.68916						-2.64071	-0.679231										-1.599
0.160108						-1.90368	-1.68525										-1.45221
0.111464						-2.53214	-0.341064										-1.00778
0.391323						-2.75048	-2.27219										-1.2455
-0.243554						-3.2169	-2.06019										-3.0101
0.0644954						-2.39293	-1.7735										-2.17405
-0.420262						-2.34085	-2.06738										-3.30158
-0.400892						-2.6193	-1.25367										-2.3635
0.445262						-2.66577	-1.24565										-2.08877
0.220736						-2.57393	-2.07501										-3.47187
0.0813833						-3.05732	-1.70589										-1.57331
-0.486396						-2.93926	-0.513867										-1.69411
-0.687548						-2.44156	-1.85549										-2.04239
-2.00865						-2.54755	-1.14538										-1.83378
-0.515729						-2.51261	-1.8222										-2.31123
-0.0941879						-1.69428	-2.35804										-1.15486
0.235225						-1.61847	-2.80796										-2.41835
-0.165726						-2.73705	-1.07165										-1.81936
-0.848691						-2.77955	-1.25541										-0.82229
-2.41284						-2.90728	-2.49785										-1.82577
-0.13386						-2.42675	-2.1525										-1.95063
-0.159768						-1.4952	-2.24743										-1.8823
-1.929						-1.8629	-2.02169										-1.78582
-0.654019						-1.96218	-1.90399										-2.08528
0.109342						-0.930295	-1.78816										-1.82845
-0.60813						-1.69486	-1.67003										-2.56589
0.185882						-2.22331	-2.06764										-2.27012
-0.35634						-2.59695	-1.58466										-2.1319
-1.8457						-2.45609	-1.64491										-3.11089
-0.459984						-1.1295	-1.63434										-2.50848
-2.26904						-2.94256	-1.87209										-2.26046
-0.199084						-1.97343	-2.58468										-4.00087
-0.685417						-1.99952	-1.3338										-2.38529
-0.209975						-1.98359	-1.7614										-2.24525
-0.488919						-2.72797	-1.56864										-2.52624
-0.431763						-0.520929	-2.52796										-2.74538
-2.3245						-3.32007	-1.6353										-3.26664
0.00923837						-2.02098	-2.08655										-3.71908
-0.571946						-1.99844	-1.81642										-4.00043
0.350442						-1.36462	-2.06347										-4.44977
-0.165974						-2.41586	-1.74218										-2.76065
-0.0488617						-3.21083	-2.826										-3.10445
-1.0168						-1.51906	-1.99749										-2.40906
-0.59736						-1.76208	-1.71842										-1.85652
-1.57497						-2.35643	-1.97351										-1.39769
-0.173245						-1.77485	-1.50607										-1.82582
-0.374646						-3.04983	-1.90431										-2.27194
-0.658229						-2.03665	-2.14753										-1.00734
-0.128538						-0.906543	-0.279675										-1.25324
0.155518						-2.61201	-1.66545										-2.31035
-0.282346						-1.20397	-1.6846										-1.13381
0.135451						-3.09222	-1.68434										-2.33843
0.479964						-1.86528	-1.87465										-2.37828
0.132516						-1.92075	-1.71573										-2.52575
0.121396						-0.832358	-1.82678										-2.3067
-0.188278						-2.18495	-1.04725										-2.64898
0.620469						-2.61986	-2.20713										-1.63943
0.194986						-0.58608	-2.53838										-1.69945
0.343586						-0.969441	-0.68154										-3.06435
-0.135833						-2.02891	-1.95164										-1.85434
-0.573961						-2.283	-2.16382										-1.63298
0.487053						-2.25492	-2.17964										-1.99418
0.444014						-2.0458	-2.23747										-1.28923
0.310098						-2.15897	-2.38847										-1.17424
-0.271792						-0.961102	-2.14383										-2.69791
0.209542						-1.78974	-2.25757										-2.17656
0.234036						-1.78813	-2.54371										-2.21863
-0.372706						-2.49857	-0.676583										-2.34959
-0.294495						-0.801178	-1.94535										-2.60898
-0.201308						-1.53218	-1.70604										-2.08292
-0.07585						-2.51975	-2.06206										-2.31025
-1.3586						-2.1371	-2.36064										-2.2651
-1.63799						-1.07172	-2.09231										-0.494755
0.0961798						-2.09481	-1.46889										-1.88379
0.394066						-0.743282	-1.78052										-2.30124
0.278639						-1.20923	-1.74031										-1.93345
0.30434						-0.960705	-1.58036										-0.658645
0.57052						-1.25599	-1.5489										-2.3008
0.823031						-1.71411	-1.18179										-3.76822
0.5498						-1.37767	-1.44457										-1.19939
0.110051						-1.96178	-1.73133										-1.48278
-0.252091						-1.78304	-1.79716										-1.43234
0.102091						-2.23508	-0.9709										-1.54274
-0.282954						-1.7202	-1.93442										-1.53957
0.434106						-1.79245	-0.909107										-1.45203
-0.355						-1.97753	-1.63532
-1.60069						-1.44732	-1.22752
0.0351895						-2.57122	-1.54947
0.268718						-1.67762	-1.96059
-0.866046						-1.22594	-0.398092
-0.387174						-2.10867	-1.06069
-0.59724						-2.90549	-1.52536
0.309396						-2.6164	-1.74724
-1.2075						-2.86458	-1.7099
-0.62284						-2.40918	-2.07932
-0.509045						-2.11336	-1.62133
0.536647						-2.43868	-1.43519
0.410777						-0.246203	-1.40989
-1.31638						-0.398451	-1.46797
0.156216						-2.32771	-2.0603
0.0948204						-1.8875	-1.83009
0.334072						-3.12967	-2.4108
0.0171586						-0.607426	-1.8235
0.265525						-1.24948	-2.50647
-0.394296						-1.61249	-2.06907
-0.479294						-2.12096	-2.68873
-0.222428						-2.70198	-1.95589
0.0895165						-2.2082	-2.20194
-0.258785						-2.92194	-2.47093
-0.229067						-2.62057	-2.4927
0.622597						-2.19817	-2.11004
-2.75053						-3.8216	-2.12386
-1.98055						-1.8663	-2.28578
-0.042867						-2.39307	-1.76326
-0.529795						-2.89405	-2.42521
0.303045						-2.39046	-2.48036
-1.89973						-3.07195	-1.57261
-0.842573						-3.48899	-2.99443
-1.51515						-3.54648	-2.43209
-1.57995						-3.70567	-1.88546
0.20287						-3.27659	-1.86912
-0.863375						-2.78299	-2.42743
-0.330804						-1.71453	-2.36851
-1.14819						-3.32741	-1.81372
-1.63727						-2.24577	-2.3428
-1.69925						-1.78875	-2.40571
-1.81259						-1.73791	-0.609701
-0.723883						-2.12435	-2.03586
-2.09198						-2.94283	-0.876998
0.436735						-3.90483	-1.19574
-1.16814						-0.917358	-1.76498
-0.0302487						-3.87972	-2.82597
-0.648745						-3.3398	-2.05592
-2.10237						-3.36816	-1.87012
-1.78442						-1.89671	-2.15886
-1.57497						-2.62077	-2.3171
-1.29857						-3.18834	-2.01599
-1.66888						-3.32864	-1.85518
-1.04728						-3.65057	-0.540909
-0.821541						-3.70726	-1.03811
-0.285436						-3.0637	-1.98313
-1.92201						-2.5797	-0.46125
-1.68569						-3.11702	-1.79328
-1.99568						-3.23492	-1.04346
-2.3977						-2.83732	-2.05858
-1.06594						-2.23511	-1.89908
-1.35256						-2.51364	-2.28983
-0.265016						-3.28049	-1.96277
						-1.93274	-2.97922
						-2.86986	-2.67615
						-1.81744	-2.19864
						-2.87015	-2.43302
						-2.40356	-2.88486
						-3.20342	-1.48817
						-2.98151	-2.10352
						-3.84906	-1.54344
						-3.17948	-2.18507
						-3.47936	-1.25249
						-2.23662	-2.14262
						-3.04585	-1.43367
						-3.63567	-1.74681
						-2.08693	-2.4307
						-3.23341	-1.8655
						-3.05937	-2.10537
						-2.39859	-1.84964
						-2.96851	-0.713095
						-3.39418	-1.55151
						-3.38681	-2.35775
						-2.61377	-1.8336
						-1.51751	-1.66916
						-2.1939	-0.992423
						-2.419	-1.95644
						-2.70038	-1.92292
						-2.55867	-1.63844
						-2.77098	-0.620042
						-3.92493	-2.70823
						-3.23536	-1.83165
						-3.14866	-1.3087
						-2.15078	-2.10469
						-2.43083	-2.25369
						-2.55862
						-4.56404
						-1.49504
						-1.81223
						-1.11446
						-3.16485
						-2.33003
						-2.81093
						-2.87063
						-1.94218
						-2.76912
						-1.95101
						-2.57404
						-1.44737
						-2.79099
						-2.78529
						-2.11346
						-2.00875
						-1.18717
						-3.37838
						-1.88025
						-1.34539
						-2.2913
						-1.8313
						-1.2829
						-2.37278
						-3.25184
						-2.5222
						-1.62249
						-2.97531
						-1.71075
						-2.38336
						-1.99187
						-1.02199
						-2.56899
						-1.82754
						-1.12584
						-3.0856
						-2.15467
						-2.54863
						-2.90609
						-1.56806
						-1.08163
						-2.24709
						-1.86458
						-2.51823
						-1.29495
						-2.84747
						-2.69178
						-2.21995
						-2.21956
						-2.14071
						-2.72934
						-2.53738
						-1.93308
						-2.5425
						-2.53564
						-2.21395
						-2.99008
						-1.46151
						-2.00944
						-3.65171
						-1.54391
						-3.11376
						-2.28083
						-2.30542
						-1.71736
						-2.891
						-1.32497
						-2.47363
						-1.96871
						-1.88938
						-2.24141
						-1.75575
						-2.88719
						-3.31277
						-2.29844
						-1.73962
						-2.54886
						-1.71751
						-1.93278
						-0.206755
						-1.89698
						-2.28818
						-2.64212
						-2.90532
						-2.26407
						-2.92289
						-2.68152
						-2.18877
						-2.89657
						-2.78217
						-2.09424
						-2.01624
						-2.57988
						-2.66912
						-2.8054
						-1.62079
						-2.63459
						-2.67504
						-2.40126
						-2.32079
						-2.7318
						-2.71229
						-2.78984
						-2.5901
						-1.71767
						-2.39365
						-2.52365
						-2.38706
						-2.40979
						-1.36449
						-2.95896
						-2.09058
						-1.57887
						-2.22816
						-1.75279
						-2.23949
						-2.089
						-1.23123
						-1.26651
						-2.01958
						-1.42658
						-2.26423
						-1.90546
						-2.67909
						-3.77793
						-1.20084
						-0.704587
						-1.62943
						-1.73077
						-2.77423
						-2.2056
						-3.03263
						-1.4612
						-0.422301
						-1.3245
						-2.56939
						-2.86848
						-1.2816
						-0.808381
						-0.838902
						-1.26708
						-0.973957
						-1.41745
						-0.70384
						-1.41274
						-1.49272
						-1.36354
						-1.30786
						-1.28439
						-0.694412
						-1.30704
						-0.961936
						-1.40169
						-0.89541
						-1.40369
						-1.28645
						-1.05495
						-0.916426
						-0.988937
						-1.50128
						-0.770549
						-2.13755
						-1.38537
						-1.43303
						-1.15338
						-1.2615
						-1.53639
						-2.22159
						-0.978397
						-1.35451
						-2.02857
						-1.64148
						-1.64052
						-2.468
						-2.87654
						-1.71309
						-2.70235
						-2.18957
						-1.41158
						-2.22991
						-2.45863
						-2.54537
						-1.75338
						-2.30172
						-1.90724
						-2.64917
						-1.95495
						-3.17175
						-2.94412
						-1.46086
						-2.44163
						-2.19433
						-1.87403
						-2.2829
						-2.20423
						-1.76175
						-3.40176
						-1.89388
						-1.48726
						-1.09786
						-1.36189
						-0.892112
						-1.94546
						-1.70558
						-2.70921
						-0.210208
						-1.50483
						-1.42342
						-1.65689
						-1.21875
						-1.26289
						-1.36065
						-1.82629
						-1.29154
						-1.70602
						-2.02055
						-0.562979
						-0.915996
						-1.56447
						-1.43603
						-1.92151
						-1.16849
						-1.30113
						-1.66843
						-0.565367
						-1.02813
						-0.76825
						-1.22651
						-2.72134
						-0.949698
						-1.95206
						-0.323718
						-2.16227
						-1.79705
						-1.24989
						-1.75781
						-2.04368
						-0.912361
						-0.572969
						-1.94146
						-1.75736
						-1.67524
						-0.592949
						-1.65928
						-3.0416
						-1.80349
						-1.0632
						-1.21124
						-1.8885
						-1.60869
						-0.911332
						-1.6573
						-1.86144
						-1.89733
						-1.92129
						-2.10104
						-2.69884
						-1.3176
						-1.04327
						-1.36901
						-2.52795
						-2.02283
						-1.61952
						-0.513159
						-1.45961
						-0.62516
						-0.831031
						-1.02881
						-1.4689
						-1.18681
						-1.84019
						-1.79366
						-1.26078
						-1.73367
						-1.19047
						-1.11343
						-1.48945
						-0.86176
						-1.90528
						-0.565623
						-0.868349
						-1.178
						-1.90686
						-1.65639
						-0.240038
						-1.98928
						-1.52021
						-0.608712
						-0.609559
						-0.772396
						-1.56716
						-1.85877
						-1.47593
						-2.11721
						-1.15954
						-1.80151
						-1.05524
						-1.55901
						-1.7412
						-0.504067
						-0.792231
						-1.16655
						-1.72779
						-1.61606
						-0.315164
						-1.56489
						-1.15116
						-1.5923
						-1.14934
						-1.33409
						-0.557034
						-2.1967
						-1.68677
						-0.438505
						-0.480776
						-1.21103
						-2.29645
						-1.47659
						-2.18493
						-1.00565
						-1.18765
						-1.05543
						-0.275896
						-1.2315
						-1.81508
						-1.56658
						-2.02466
						-2.00557
						-1.73227
						-1.32494
						-1.96726
						-1.62962
						-1.31594
						-0.91761
						-1.21161
						-1.59832
						-1.44163
						-0.778403
						-1.02578
						-1.29783
						-1.15718
						-0.694219
						-2.19385
						-0.682689
						-1.8514
						-1.448
						-0.73781
						-1.74074
						-2.26403
						-1.82166
						-2.61377
						-1.53335
						-0.503195
						-1.28907
						-1.9502
						-0.805402
						-2.08414
						-1.33137
						-1.43729
						-0.326435
						-2.05929
						-1.51966
						-1.84845
						-1.71674
						-2.13229
						-1.92394
						-2.03977
						-1.23573
						-0.831827
						-2.03016
						-0.851737
						-0.204955
						-0.839712
						-0.557928
						-1.58943
						-1.1732
						-1.09751
						-0.890894
						-1.29343
						-2.10323
						-1.70899
						-2.06576
						-1.85695
						-2.4619
						-1.35919
						-3.097
						-3.70163
						-1.72427
						-1.70171
						-1.41302
						-1.55058
						-1.76533
						-1.58109
						-1.45344
						-1.52197
						-1.43415
						-1.51469
						-2.02234
						-1.15305
						-1.41233
						-1.27698
						-1.50636
						-1.35863
						-1.4786
						-1.45652
						-1.39678
						-1.31456
						-1.24104
						-1.08796
						-1.62167
						-1.13273
						-1.14199
						-0.937606
						-2.08892
						-1.56154
						-1.18022
						-1.0744
						-1.25983
						-1.38969
						-0.886491
						-1.39529
						-1.08795
						-1.57479
						-2.02534
						-1.78157
						-1.8071
						-1.18094
						-1.58254
						-1.85527
						-1.48501
						-0.952764
						-1.31584
						-1.43993
						-1.46958
						-2.60208
						-1.41565
						-1.50926
						-2.09962
						-2.01787
						-2.14074
						-1.73743
						-1.64869
						-1.38599
						-1.66109
						-1.55926
						-1.56135
						-2.11311
						-2.07295
						-2.48189
						-1.76607
						-0.980593
						-1.10499
						-1.41969
						-1.22782
						-1.10995
						-2.41241
						-1.42939
						-1.45566
						-1.40266
						-2.85084
						-1.37547
						-1.12687
						-2.09923
						-1.8987
						-1.38696
						-1.55747
						-1.35955
						-0.979059
						-1.72271
						-1.14114
						-0.941536
						-1.20426
						-1.25023
						-2.01571
						-1.97597
						-1.56899
						-1.18893
						-1.25271
						-1.50801
						-2.04454
						-1.26978
						-1.41466
						-0.815394
						-1.10957
						-1.43882
						-1.30096
						-1.90264
						-1.59541
						-1.32455
						-1.36388
						-1.19213
						-1.89204
						-2.01889
						-1.4976
						-2.04854
						-1.44845
						-2.10204
						-1.94055
						-0.930702
						-1.72879
						-1.84152
						-1.29675
						-2.32783
						-2.02758

## Sheet: Fig. 2 Trajectories
Influenza A virus diffusion through mucus gel networks
Logan Kaler1, Ethan Iverson2, Shahed Bader3, Daniel Song3, Margaret A. Scull2, Gregg A. Duncan1,3
1Biophysics Program, , University of Maryland, College Park, MD, USA
2Department of Cell Biology & Molecular Genetics, , University of Maryland, College Park, MD, USA
3Fischell Department of Bioengineering, University of Maryland, College Park, MD, USA
*Correspondence to: Gregg Duncan; email: gaduncan@umd.edu
Figure 2. Diffusion of IAV and nanoparticles with similar diameter in human mucus
PS-NP 37C												IAV 37C
Patient 1				Patient 5				Patient 10				Patient 1				Patient 5				Patient 10
frame	x	y		frame	x	y		frame	x	y		frame	x	y		frame	x	y		frame	x	y
1	0	0		1	0	0		1	0	0		1	0	0		1	0	0		1	0	0
2	0.069784	0.21773		2	0.38024	-0.054218		2	-0.023358	-0.14526		2	0.062463	-0.017968		2	0.5452	-0.49851		2	-0.11067	0.168
3	-0.11968	-0.1098		3	0.27862	-0.012959		3	-0.25346	-0.2115		3	0.04519	0.076468		3	0.47397	-0.26885		3	-0.50124	0.21337
4	0.20819	-0.0052957		4	0.048576	0.43124		4	0.058125	-0.22881		4	-0.016062	0.048398		4	0.28944	-0.23961		4	-0.98555	0.13492
5	0.06191	-0.10634		5	-0.18595	0.69527		5	0.13181	-0.09933		5	0.066239	0.018424		5	0.4784	-0.12753		5	-0.37271	0.066797
6	0.039812	-0.11005		6	0.31209	0.67352		6	-0.052906	0.24435		6	0.019458	0.056937		6	0.51992	-0.15954		6	-0.35534	0.1905
7	-0.34105	-0.1382		7	0.20275	0.25282		7	-0.23195	0.057212		7	0.046024	0.15337		7	0.96541	0.037509		7	-0.44562	-0.37932
8	0.20178	-0.24815		8	0.37465	0.25773		8	-0.29831	0.025767		8	0.091239	0.2877		8	0.8307	-0.15475		8	-0.25736	-0.1647
9	-0.11096	-0.3119		9	0.34553	0.4439		9	-0.17297	-0.45164		9	-0.024135	0.2808		9	0.42192	-0.18097		9	0.15471	-0.018389
10	-0.098582	-0.060981		10	0.35135	-0.025256		10	-0.33375	-0.10114		10	0.26709	0.25756		10	0.29132	-0.1368		10	-0.28921	0.0281
11	0.1769	-0.12577		11	-0.47251	0.044985		11	-0.15275	0.068803		11	0.23758	0.36223		11	0.88105	-0.36527		11	-0.48959	0.18856
12	-0.39655	-0.16789		12	0.17494	-0.058624		12	-0.16873	-0.23064		12	-0.089986	0.29653		12	NaN	NaN		12	-0.063659	0.090778
13	0.411	-0.60417		13	-0.10042	0.29843		13	-0.051568	-0.2637		13	-0.13781	0.22405		13	0.39713	-0.46941		13	-0.54733	0.19864
14	0.098986	-0.45197		14	-0.18643	0.24534		14	-0.49174	-0.3303		14	-0.10788	0.23295		14	0.50247	-0.32844		14	-0.59655	0.11686
15	-0.056317	-0.44632		15	-0.38945	0.32591		15	-0.02038	-0.21703		15	-0.25885	0.25416		15	0.44428	-0.43756		15	-0.77624	0.36299
16	-0.048844	-0.23149		16	0.16211	0.34838		16	-0.13755	-0.20158		16	-0.15082	0.30201		16	0.43592	-0.11024		16	-0.36351	0.29397
17	0.25037	0.65942		17	0.5171	0.06553		17	-0.27166	-0.33523		17	-0.23051	0.3279		17	0.4162	-0.31751		17	-0.13543	-0.042422
18	-0.053864	0.28898		18	0.36114	0.1743		18	-0.10579	-0.33172		18	-0.070161	0.46106		18	0.28912	0.043524		18	-0.58491	0.33059
19	-0.054569	0.1404		19	0.51619	-0.15153		19	-0.16266	-0.202		19	-0.17373	0.52549		19	NaN	NaN		19	-0.581	0.3677
20	-0.10527	-0.24287		20	0.53988	0.081263		20	-0.27013	0.03823		20	-0.2008	0.61367		20	0.20154	-0.26775		20	-0.53942	0.45727
21	0.29286	0.27876		21	0.32511	0.029142		21	-0.16337	0.083389		21	-0.15639	0.63952		21	1.0319	-0.19421		21	-0.37153	0.10883
22	-0.37352	0.062309		22	0.35366	0.024988		22	-0.34072	0.13531		22	-0.047427	0.66622		22	0.36996	0.16935		22	-0.033125	0.11418
23	0.11277	0.25735		23	0.3187	0.12526		23	-0.23895	-0.13961		23	-0.12233	0.61177		23	0.21557	-0.28135		23	-0.84166	0.31336
24	-0.514	0.29046		24	0.48529	0.53079		24	0.16194	-0.13523		24	-0.016579	0.61983		24	0.32739	0.077542		24	-0.31203	0.39708
25	0.083926	-0.23571		25	0.62679	0.87879		25	-0.12243	-0.13445		25	0.21249	0.52242		25	0.05046	-0.20271		25	-0.022706	-0.15465
26	-0.066206	0.11928		26	0.51652	0.94496		26	-0.27759	-0.018795		26	0.094571	0.39737		26	0.58529	-0.32968		26	-0.49949	0.14403
27	0.12316	0.46767		27	0.39537	0.64622		27	-0.47759	0.055143		27	0.053694	0.42343		27	0.43406	-0.06645		27	-0.84169	0.19352
28	0.021445	-0.16853		28	0.414	0.56031		28	-0.347	-0.21498		28	-0.097047	0.40189		28	0.43496	-0.14258		28	-0.81849	0.076943
29	-0.33569	0.022644		29	0.36064	0.47257		29	-0.39885	-0.0076804		29	-0.0026088	0.37383		29	0.40444	-0.57265		29	-0.5235	0.031142
30	-0.02861	0.39355		30	0.010568	0.53833		30	-0.49008	-0.20887		30	0.1824	0.34493		30	0.37279	-0.03684		30	-0.56187	0.11206
31	-0.58278	0.24306		31	0.44204	0.75355		31	-0.081554	-0.014679		31	0.2082	0.30129		31	0.0908	-0.085528		31	-0.91376	0.30933
32	0.20942	-0.39106		32	0.3728	0.41848		32	-0.12804	0.059281		32	-0.037812	0.39613		32	0.88291	0.0057706		32	-0.62837	0.16139
33	0.015255	-0.14111		33	0.17199	0.54042		33	-0.13048	-0.36412		33	-0.044735	0.40548		33	0.20964	-0.033603		33	-0.91265	0.62168
34	0.088839	0.4799		34	0.079814	0.56015		34	-0.0019838	-0.11313		34	0.062294	0.33141		34	NaN	NaN		34	-0.58116	0.27754
35	0.22687	0.3426		35	0.29649	0.77047		35	-0.042018	-0.62384		35	-0.043093	0.35446		35	0.52204	-0.31365		35	-0.43775	0.0039939
36	0.52957	0.092297		36	-0.13747	0.54134		36	-0.0062433	-0.22019		36	-0.035945	0.13931		36	0.37413	-0.33948		36	-0.83371	0.37587
37	-0.083582	0.15645		37	0.043051	0.51056		37	-0.1343	-0.17936		37	-0.038046	0.056947		37	0.36374	-0.47243		37	0.050023	0.098461
38	0.055292	0.67637		38	-0.045275	0.29376		38	-0.095591	-0.25447		38	-0.087441	0.13963		38	0.39925	-0.16086		38	-0.65299	-0.084284
39	-0.079377	0.6712		39	-0.076386	0.54925		39	-0.016312	-0.10923		39	-0.16951	0.1458		39	0.43324	-0.51272		39	-1.0213	0.4107
40	-0.42496	-0.37768		40	-0.01242	0.48808		40	0.03942	0.096337		40	-0.14245	0.29285		40	0.5697	0.0092274		40	-0.75644	0.34976
41	0.30489	0.04462		41	0.24289	0.62178		41	0.25209	-0.44436		41	-0.084668	0.31325		41	0.89461	-0.13616		41	-0.70886	0.27801
42	0.15413	0.25728		42	0.31742	0.77488		42	0.1506	-0.21355		42	-0.10959	0.17696		42	0.24826	-0.21933		42	-0.59446	0.093067
43	-0.23251	0.27716		43	0.31126	0.67131		43	0.12686	-0.25408		43	-0.04207	0.1218		43	0.4088	-0.31943		43	-0.94907	0.027699
44	0.20588	-0.022873		44	0.12217	0.8608		44	0.099802	-0.44375		44	0.27815	0.056672		44	-0.10205	0.16409		44	-0.51101	0.33972
45	-0.59689	0.34209		45	0.24615	0.45339		45	0.0045992	-0.16485		45	0.35356	0.15677		45	0.46218	-0.43724		45	-1.0011	-0.12702
46	0.34297	0.14544		46	-0.24226	0.80128		46	-0.15047	-0.052966		46	0.42822	0.091956		46	0.32723	-0.052725		46	-0.4576	0.041009
47	0.34323	0.26375		47	-0.60654	0.48003		47	0.14715	-0.21856		47	0.5731	0.0242		47	0.4108	0.040021		47	-0.54329	-0.12315
48	0.22111	0.22898		48	-0.31396	0.45363		48	-0.19171	-0.3152		48	0.67697	-0.070493		48	0.42609	-0.00074256		48	-0.21278	0.37136
49	0.17759	0.075698		49	-0.3524	0.42823		49	-0.020474	-0.21178		49	0.60818	-0.12598		49	0.37868	-0.021506		49	-0.69735	-0.086333
50	0.4618	0.19387		50	-0.19622	0.42438		50	-0.1354	-0.22645		50	0.64214	-0.21177		50	0.30016	-0.35038		50	-0.50338	0.16217
51	0.34303	0.32972		51	-0.044869	0.62823		51	0.18113	-0.21525		51	0.54994	-0.10118		51	NaN	NaN		51	-0.77831	-0.48945
52	-0.60252	0.25857		52	-0.48023	0.63921		52	-0.13146	-0.4123		52	0.50464	-0.12498		52	0.40344	-0.43941		52	-0.58059	-0.12099
53	0.23016	0.061435		53	-0.39683	0.77767		53	0.15751	-0.32481		53	0.52398	-0.074676		53	NaN	NaN		53	-0.84152	0.33916
54	0.18589	0.31516		54	-0.68407	0.8065		54	-0.062673	-0.059814		54	0.44227	-0.028636		54	0.26776	-0.44568		54	-0.65084	0.11224
55	-0.039888	0.69937		55	-0.28607	0.99944		55	0.15386	0.0045791		55	0.34361	-0.15089		55	0.51444	-0.30707		55	-0.77036	0.31186
56	0.5309	0.33727		56	0.01779	0.91115		56	0.0048723	-0.32379		56	0.5906	-0.3402		56	0.24967	-0.2244		56	-0.21279	-0.0084988
57	-0.15264	-0.11585		57	0.34741	0.63897		57	0.016474	-0.18524		57	0.61603	-0.34365		57	0.068597	-0.083341		57	-0.78259	-0.068884
58	0.023613	0.19588		58	0.19679	0.4077		58	-0.16293	-0.18875		58	0.59573	-0.42747		58	NaN	NaN		58	-1.1558	0.20725
59	0.056669	-0.33839		59	0.2915	0.58875		59	-0.12763	-0.14526		59	0.4282	-0.41583		59	0.28384	-0.36524		59	-0.85898	0.064388
60	-0.11986	-0.4534		60	0.39616	0.68387		60	-0.066878	-0.41426		60	0.44549	-0.28095		60	0.021309	-0.17911		60	-1.0074	0.51573
61	-0.39992	-0.72093		61	0.11171	0.68245		61	-0.031727	-0.14809		61	0.6141	-0.16376		61	0.32903	-0.42646		61	-0.42198	0.36682
62	-0.46841	0.030734		62	-0.086635	0.73428		62	-0.11179	-0.016245		62	0.67297	-0.13309		62	0.19347	-0.15466		62	-0.85087	0.29969
63	-0.025192	0.59462		63	0.25303	0.78083		63	0.085774	-0.49034		63	0.66952	-0.20994		63	0.16216	-0.23809		63	-1.2693	0.09268
64	-0.31509	0.074366		64	0.40682	0.76388		64	-0.24297	-0.12112		64	0.67471	-0.46942		64	0.27344	0.1823		64	-0.86828	-0.049047
65	0.29387	0.1047		65	0.19693	0.70461		65	-0.1546	0.037679		65	0.4999	-0.38873		65	0.42483	-0.14817		65	-0.94975	0.16438
66	0.2695	-0.27893		66	0.43785	0.80655		66	-0.042007	-0.35918		66	0.64492	-0.44074		66	0.49653	-0.17621		66	-0.53798	0.53168
67	-0.62403	0.36519		67	0.089409	0.63391		67	-0.053962	-0.014158		67	0.64153	-0.47455		67	0.99172	-0.097324		67	-0.66765	0.27981
68	-0.036176	0.068732		68	0.21901	0.73488		68	-0.21486	-0.051813		68	0.29457	-0.45144		68	0.52917	-0.18581		68	-0.56495	0.13763
69	0.48041	0.033627		69	0.31653	0.71804		69	-0.25438	-0.26053		69	0.35377	-0.39927		69	0.32025	-0.12033		69	-0.51948	0.36962
70	-0.18462	0.32684		70	0.58592	0.82432		70	-0.22238	-0.14463		70	0.36377	-0.1749		70	0.34074	-0.34686		70	-0.94636	-0.042279
71	0.23082	-0.054876		71	0.14662	0.79707		71	-0.38989	-0.2532		71	0.27821	-0.19804		71	0.26748	-0.085954		71	-0.46906	0.39221
72	-0.089293	0.54798		72	0.020001	0.8986		72	-0.38763	-0.12125		72	0.33045	-0.15474		72	NaN	NaN		72	-0.72783	0.046956
73	0.047925	-0.21623		73	0.0057105	1.0283		73	-0.3878	0.15382		73	0.28813	-0.098388		73	0.72694	-0.36503		73	-0.91367	-0.11656
74	0.18885	0.068003		74	0.065474	0.97064		74	-0.33159	-0.47423		74	0.30683	0.023983		74	0.36175	-0.2707		74	-0.48706	0.51612
75	-0.16266	0.23427		75	0.07285	0.82047		75	-0.23319	-0.17257		75	0.31715	0.07019		75	0.25859	-0.13644		75	-0.8244	0.49341
76	0.24538	0.10293		76	-0.13188	0.84602		76	-0.016448	0.037587		76	0.1744	0.056729		76	0.37877	-0.21769		76	-0.70241	0.3255
77	-0.11303	0.16633		77	-0.3262	0.8781		77	0.099749	-0.31186		77	0.35132	-0.12649		77	0.18732	-0.48165		77	-0.47602	-0.069352
78	0.085692	0.54616		78	-0.095724	0.9859		78	-0.06337	-0.01811		78	0.22305	-0.24681		78	0.33492	0.15671		78	-0.7499	0.1849
79	0.069406	0.40646		79	-0.085123	0.94397		79	0.014219	-0.22042		79	0.27137	-0.27216		79	0.13023	-0.355		79	-0.80898	0.24785
80	-0.2686	0.46474		80	-0.0022464	1.0428		80	-0.22779	-0.25883		80	0.29522	-0.18599		80	0.82359	0.089485		80	-0.75871	-0.057158
81	-0.431	0.29645		81	0.26914	0.89003		81	-0.29148	0.032053		81	0.35829	0.021707		81	0.47136	-0.41869		81	-0.60969	0.40429
82	0.14788	0.51475		82	0.21273	1.1144		82	-0.155	-0.14358		82	0.56052	0.0069464		82	0.47185	0.029101		82	-0.42423	-0.00613
83	0.40304	0.15934		83	0.4319	0.79159		83	-0.17072	-0.39512		83	0.6513	-0.10846		83	0.28982	-0.32987		83	-0.81271	0.21171
84	-0.35545	0.047762		84	0.084898	0.92565		84	0.075781	-0.69239		84	0.51873	0.0075573		84	0.32383	-0.42196		84	-1.2242	-0.27894
85	0.40318	0.0061151		85	0.10079	1.0269		85	-0.28274	-0.42804		85	0.49296	0.042323		85	0.2876	0.17511		85	-0.74418	-0.012533
86	0.23055	0.031298		86	-0.52544	0.97633		86	-0.30036	-0.65998		86	0.59297	-0.028802		86	0.288	-0.21654		86	-0.73852	0.20184
87	-0.077994	0.1371		87	-0.94982	1.0627		87	-0.079551	-0.12456		87	0.44744	-0.013465		87	0.44796	-0.16497		87	-0.54004	0.041622
88	0.38014	-0.041574		88	-0.76567	1.1376		88	-0.048698	-0.22139		88	0.32912	-0.07937		88	0.3367	-0.57963		88	-0.70123	-0.098024
89	0.095406	-0.25077		89	-0.80713	0.71138		89	-0.10908	-0.31158		89	0.34305	-0.066587		89	0.44477	0.018007		89	-0.73419	-0.0031483
90	0.26924	0.29484		90	-0.42542	0.80897		90	-0.054835	-0.45974		90	0.27213	0.016791		90	0.31408	-0.23549		90	-0.76371	0.33414
91	0.16952	0.43444		91	-0.50553	0.9117		91	0.11063	-0.36291		91	0.1049	0.2797		91	0.21944	-0.093983		91	-0.81958	0.059349
92	0.44348	-0.53736		92	-0.36474	0.72381		92	-0.021062	-0.65562		92	0.096237	0.23412		92	0.10512	-0.061088		92	-0.2667	-0.051288
93	0.29419	-0.016184		93	-0.53181	1.2023		93	-0.14514	-0.38682		93	0.0036217	0.12059		93	0.40981	-0.64683		93	-0.36258	-0.1038
94	0.17229	0.028886		94	-0.60207	0.98163		94	0.021125	-0.40551		94	0.16796	0.13955		94	0.20954	-0.52141		94	-0.66954	0.75387
95	0.85686	0.073308		95	-0.61468	1.1047		95	-0.3104	-0.45745		95	0.074436	0.075212		95	0.45986	-0.35936		95	-0.72436	0.5822
96	0.044116	-0.42925		96	-0.42099	1.0837		96	-0.35659	-0.13482		96	0.19145	0.026608		96	0.36292	-0.21967		96	-1.1336	0.35634
97	-0.19825	0.14953		97	-0.458	1.1691		97	-0.55636	-0.12328		97	0.15021	0.29107		97	0.42563	-0.36569		97	-0.91753	0.20327
98	0.67751	0.033436		98	-0.33199	1.084		98	-0.19874	-0.29904		98	0.29173	0.36223		98	0.27685	-0.23776		98	-0.54768	0.11129
99	0.10442	0.33583		99	-0.30813	1.0216		99	-0.51606	-0.15529		99	0.15955	0.22806		99	0.39768	-0.35671		99	-0.22762	0.21332
100	0.18013	0.10543		100	-0.61678	0.88074		100	-0.16467	-0.25059		100	0.037562	0.23867		100	0.39204	-0.35161		100	-0.65221	0.092688
101	0.25178	0.11774		101	-0.51449	1.1015		101	-0.23831	-0.23876		101	0.2165	0.28766		101	0.21569	0.12692		101	-0.72574	0.14873
102	0.45551	0.37726		102	-0.072227	1.4375		102	-0.29447	-0.030268		102	0.39715	0.18743		102	0.75948	-0.37914		102	-1.1992	0.12258
103	0.34377	-0.28095		103	-0.34495	1.1396		103	-0.39408	-0.12742		103	0.46795	0.23205		103	0.36826	-0.15799		103	-0.73531	0.21184
104	0.060917	0.2424		104	-0.30185	1.2351		104	-0.16405	-0.083986		104	0.36141	0.2424		104	0.18043	-0.058962		104	-0.68268	0.21408
105	-0.55532	0.40147		105	-0.58071	1.0284		105	-0.1825	-0.10024		105	0.20844	0.15133		105	0.45603	-0.41492		105	-1.0581	0.19053
106	0.12377	0.12707		106	-0.50684	1.0946		106	-0.10207	-0.10129		106	0.20315	0.059322		106	0.76753	-0.050473		106	-0.38292	0.30018
107	-0.051818	0.37079		107	-0.52823	1.1948		107	-0.15606	-0.22831		107	0.19274	0.033887		107	0.26222	-0.085613		107	-0.70937	0.06333
108	0.26849	0.34736		108	-0.5833	1.1051		108	-0.083121	-0.3133		108	0.16864	-0.042557		108	0.40642	0.042741		108	-1.0096	0.34104
109	-0.33763	0.29961		109	-0.30827	0.51291		109	-0.44102	-0.26808		109	-0.030229	-0.081393		109	0.81685	-0.043913		109	-1.0279	0.11483
110	-0.096408	0.069721		110	-0.47224	0.38868		110	-0.31438	-0.27447		110	-0.23387	-0.11555		110	0.15861	-0.3626		110	-0.78444	0.07815
111	-0.13469	-0.085727		111	-0.39133	0.22207		111	-0.2431	-0.323		111	-0.24232	0.064995		111	0.47038	0.25957		111	-0.24019	0.37455
112	0.049445	-0.082167		112	-0.33444	0.25415		112	0.18999	-0.16152		112	-0.17883	0.12239		112	0.26569	-0.22766		112	-0.79488	0.30305
113	-0.22476	-0.059691		113	-0.45905	0.59594		113	-0.05053	-0.38565		113	0.14498	0.12815		113	0.3196	0.22511		113	-0.69583	0.050824
114	0.17718	0.032526		114	-0.59279	0.46549		114	-0.28309	-0.31701		114	0.29927	0.10284		114	0.76092	0.20457		114	-0.64951	0.30897
115	-0.039662	0.061528		115	-0.569	0.55385		115	-0.22471	0.026693		115	0.37984	0.063599		115	0.60236	-0.17701		115	-1.0135	0.46617
116	-0.37687	0.3393		116	-0.56916	0.70642		116	-0.34171	-0.20108		116	0.096732	0.014856		116	0.89842	-0.25978		116	-0.28001	-0.12312
117	-0.30837	0.54458		117	-0.59694	0.66371		117	-0.073574	-0.34665		117	0.19843	-0.069736		117	0.86971	0.17878		117	-0.44542	0.28586
118	0.058516	0.085433		118	-0.57373	0.80331		118	-0.046598	-0.097235		118	0.047015	-0.0070063		118	NaN	NaN		118	-0.78274	0.29014
119	0.12437	-0.55791		119	-0.59505	0.66159		119	-0.056515	-0.096683		119	-0.058501	0.12155		119	0.61727	-0.037557		119	-1.1993	0.01866
120	-0.15607	0.31066		120	-0.46956	0.70548		120	0.11436	-0.035606		120	-0.014053	0.19253		120	0.55135	-0.18467		120	-0.63432	0.4296
121	-0.23795	0.013061		121	-0.40823	0.8572		121	-0.11823	-0.15467		121	-0.041571	0.060507		121	0.092197	-0.3351		121	-0.29922	-0.0042796
122	0.11785	0.10054		122	-0.79099	0.7342		122	-0.43556	-0.077285		122	0.12744	0.074698		122	0.25875	-0.025202		122	-0.45133	0.57229
123	-0.086942	0.0042651		123	-0.68157	0.63713		123	-0.32199	-0.62892		123	0.45105	0.15358		123	0.30509	-0.041814		123	-0.14515	0.36085
124	-0.25761	-0.33082		124	-0.6674	0.65826		124	-0.47465	-0.20351		124	0.65133	0.23672		124	0.4026	0.034779		124	-0.1536	0.24532
125	0.14945	-0.41194		125	-0.74984	0.48776		125	-0.35998	-0.6683		125	0.7178	0.20944		125	0.44317	-0.25552		125	-0.63942	0.40197
126	0.11649	-0.41062		126	-0.80663	0.60984		126	-0.31846	-0.3167		126	0.72896	0.21299		126	0.44767	-0.095706		126	-1.1491	0.37924
127	0.049981	0.13891		127	-0.86948	0.54328		127	-0.23194	-0.32593		127	0.75046	0.44304		127	0.53636	-0.22674		127	-0.94184	0.38459
128	0.039284	-0.032667		128	-1.1058	0.49394		128	-0.65201	-0.65505		128	0.44597	0.54448		128	0.78421	-0.29757		128	-1.1369	0.37651
129	0.20492	0.14806		129	-0.76206	0.63598		129	-0.2212	-0.29529		129	0.66484	0.48461		129	0.1366	-0.3269		129	-0.6944	-0.060031
130	0.66888	-0.77454		130	-1.266	0.62661		130	-0.22782	-0.056396		130	0.54752	0.37187		130	0.60787	-0.22213		130	-0.55178	0.26969
131	0.21035	-0.26145		131	-0.66604	0.69749		131	0.091555	-0.35714		131	0.65453	0.3069		131	0.78884	-0.46775		131	-0.68246	0.2163
132	-0.10448	0.027088		132	-1.1085	0.48943		132	-0.0029815	-0.37495		132	0.73665	0.39114		132	1.2991	-0.33769		132	-0.75915	0.48387
133	-0.15705	0.51997		133	-0.82359	0.65522		133	-0.29769	-0.71854		133	0.61428	0.36319		133	0.27739	-0.40506		133	-0.47097	0.40671
134	0.50547	-0.098532		134	-1.1148	0.66228		134	-0.39936	-0.69769		134	0.55472	0.44771		134	0.4481	-0.4922		134	-0.88333	0.1298
135	-0.051886	0.14934		135	-0.5439	0.91392		135	-0.10543	-0.43173		135	0.65138	0.57875		135	0.44351	-0.59223		135	-0.68293	0.4543
136	-0.029784	0.15554		136	-0.6017	0.59009		136	-0.061122	-0.44672		136	0.71114	0.58748		136	0.18394	0.0082649		136	-1.1928	0.50611
137	-0.16462	0.29569		137	-0.69144	0.67318		137	-0.28141	-0.38529		137	0.5588	0.60664		137	0.51395	0.011825		137	-0.54999	0.76143
138	-0.28452	0.15417		138	-0.48304	0.45153		138	-0.31347	-0.66413		138	0.40886	0.46788		138	0.32265	-0.23124		138	-0.67825	0.39768
139	-0.020953	-0.39228		139	-0.87564	0.54816		139	-0.13205	-0.78414		139	0.43378	0.38653		139	0.57966	-0.19039		139	-0.27909	0.34746
140	-0.1298	-0.037766		140	-0.91489	0.87068		140	-0.12498	-0.82317		140	0.36464	0.3917		140	0.39249	-0.18092		140	-0.83549	0.41592
141	-0.15915	-0.019162		141	-0.68567	0.60865		141	-0.064659	-0.8024		141	-0.044969	0.23194		141	0.40311	-0.12424		141	-0.47203	0.38488
142	-0.50971	0.26677		142	-0.79802	0.82912		142	-0.43218	-0.79018		142	0.079665	0.20533		142	0.41794	-0.10355		142	-0.7222	0.72441
143	0.34282	-0.23838		143	-0.99581	0.69827		143	-0.00095725	-0.85571		143	0.15951	0.30571		143	0.83466	-0.020431		143	-1.1055	0.42204
144	0.061527	0.12204		144	-1.0477	0.57025		144	0.041691	-0.73564		144	0.0077559	0.25224		144	0.61268	-0.12887		144	-0.21624	0.13512
145	0.27944	0.36978		145	-1.0347	0.74004		145	-0.39598	-0.5355		145	-0.03793	0.29765		145	NaN	NaN		145	-0.81582	0.27274
146	0.5617	0.4249		146	-1.0996	0.78021		146	-0.3714	-0.36119		146	-0.060948	0.20385		146	0.867	-0.14846		146	-0.23202	-0.20641
147	-0.66339	0.70314		147	-0.93872	0.58994		147	0.054055	-0.46332		147	-0.036054	0.23862		147	0.16313	-0.023318		147	-0.86069	0.54383
148	-0.2342	0.085074		148	-0.73886	0.87313		148	-0.12042	-0.6675		148	0.019971	0.17044		148	0.38879	-0.00029206		148	-0.96497	0.36174
149	0.31901	0.1263		149	-0.97997	0.74858		149	0.032416	-0.46156		149	0.14255	0.26726		149	0.13925	-0.26049		149	-0.49138	-0.32312
150	-0.23409	0.28063		150	-1.184	0.80436		150	-0.1801	-0.50437		150	0.30379	0.21979		150	0.79803	-0.23447		150	-1.1922	0.61091
151	0.31171	0.23366		151	-0.39472	0.93788		151	-0.27272	-0.63203		151	0.23809	0.4204		151	0.19774	-0.13352		151	-0.80723	0.16291
152	-0.6186	0.29827		152	-0.21875	1.0094		152	0.011615	-0.78153		152	0.24913	0.52908		152	0.25635	-0.14448		152	-0.52234	0.49854
153	0.11456	0.092604		153	-0.65162	1.1442		153	0.18253	-0.24456		153	0.39938	0.42984		153	0.36944	-0.052341		153	-0.43575	0.16553
154	0.26932	-0.72486		154	-0.40894	1.1187		154	-0.15533	-0.4719		154	0.26784	0.29327		154	0.9434	-0.06836		154	-1.238	0.52321
155	0.16448	0.043149		155	-0.053697	1.2639		155	0.16264	-0.77952		155	0.19795	0.30783		155	0.47112	-0.10386		155	-0.90485	0.46861
156	0.15607	0.2107		156	-0.23068	1.155		156	0.060207	-0.7858		156	0.099377	0.47579		156	0.27941	-0.13128		156	-0.54733	0.019851
157	0.91519	0.17459		157	-0.59767	0.63696		157	-0.093206	-0.40226		157	0.040479	0.53671		157	0.30093	-0.24017		157	-0.65878	0.64355
158	0.29922	-0.13639		158	-0.47496	0.87575		158	0.041561	-0.59381		158	0.22493	0.50082		158	0.053868	0.050952		158	-0.83098	0.47785
159	0.36649	-0.34195		159	-0.75678	0.53642		159	-0.018914	-0.29393		159	0.57327	0.50108		159	0.13923	0.043743		159	-0.59758	0.060298
160	-0.023814	0.081023		160	-0.74654	0.70591		160	-0.16007	-0.60042		160	0.7636	0.52877		160	1.0293	-0.21434		160	-1.0032	0.65766
161	0.085602	0.1793		161	-1.0117	0.71144		161	-0.1239	-0.69504		161	0.59411	0.43504		161	0.50651	0.12438		161	-0.91311	-0.03478
162	-0.23235	-0.012289		162	-0.89484	0.58838		162	0.019836	-0.41742		162	0.70572	0.21555		162	0.28252	-0.35132		162	-0.28617	0.14879
163	0.59635	0.097515		163	-0.96883	0.55744		163	-0.051078	-0.43483		163	0.63645	0.26996		163	0.13413	-0.11414		163	-1.1722	0.53309
164	0.87814	0.40743		164	-0.85225	0.7813		164	0.11929	-0.66186		164	0.48358	0.29161		164	0.22165	-0.26724		164	-0.99439	0.43868
165	0.52656	-0.091358		165	-0.70035	0.73876		165	-0.065106	-0.81271		165	0.83941	0.32761		165	0.20022	0.055651		165	-0.78276	0.010109
166	0.032279	-0.026508		166	-0.54436	0.68655		166	0.16891	-0.55073		166	0.71534	0.47713		166	0.37648	-0.32577		166	-0.5761	0.41985
167	0.75517	-0.40366		167	-0.5628	0.76538		167	0.097665	-0.8483		167	0.72507	0.53248		167	0.25125	0.040144		167	-0.73019	0.30688
168	-0.19726	0.13872		168	-0.75476	0.55252		168	-0.011275	-0.27883		168	0.60801	0.4714		168	0.25769	-0.048522		168	0.039733	0.0069025
169	0.32146	-0.33955		169	-0.84435	0.60965		169	-0.13903	-0.69648		169	0.27022	0.40014		169	0.38257	-0.10242		169	-0.5441	0.28189
170	0.28005	-0.44026		170	-0.69548	0.67051		170	0.090349	-0.44887		170	0.31721	0.50245		170	0.22785	-0.18111		170	-0.9305	0.21624
171	0.19476	-0.53201		171	-0.92808	0.81701		171	0.20388	-0.59642		171	0.24177	0.64381		171	0.4938	-0.17277		171	-0.7976	0.12088
172	0.49351	-0.0082686		172	-0.59836	0.7238		172	-0.16021	-0.38724		172	0.28276	0.54967		172	0.17862	-0.15807		172	-0.82594	0.4992
173	-0.079541	-0.43792		173	-0.4847	0.72204		173	-0.14439	-0.32988		173	0.46751	0.63264		173	0.21306	-0.04165		173	-1.0465	0.59472
174	0.27794	-0.72115		174	-0.66826	0.77284		174	-0.20924	-0.33103		174	0.52316	0.69686		174	0.91602	-0.15228		174	-0.7542	-0.016167
175	-0.18358	0.50174		175	-0.23745	0.64215		175	-0.20388	-0.13538		175	0.4822	0.79049		175	0.28125	-0.27562		175	-0.553	0.49753
176	0.97066	-0.1954		176	-0.11758	0.72842		176	-0.18184	-0.58603		176	0.61241	0.7058		176	0.41576	-0.24575		176	-0.61638	0.3261
177	0.67306	-0.51512		177	-0.274	1.1282		177	-0.060463	-0.50568		177	0.67361	0.92614		177	0.32384	0.15863		177	-0.25342	0.43784
178	0.29756	-0.33518		178	0.034311	0.69129		178	0.063562	-0.77854		178	0.49601	0.83342		178	0.43168	-0.26846		178	-0.67636	0.19327
179	-0.38694	0.26268		179	-0.42238	0.5763		179	0.42921	-0.87782		179	0.64111	0.70963		179	0.13099	-0.0033124		179	-0.83482	-0.098909
180	-0.22712	0.073009		180	-0.55847	0.60594		180	0.17194	-0.82312		180	0.62599	0.58163		180	0.3018	0.060195		180	-0.97042	0.15633
181	-0.1248	-0.3826		181	-0.4762	0.83432		181	-0.15053	-0.36055		181	0.73344	0.59089		181	0.37878	-0.36261		181	-1.0594	0.89327
182	-0.12124	-0.27908		182	-0.22432	0.66477		182	0.017276	-0.33764		182	0.92822	0.59242		182	0.44701	-0.11045		182	-0.80465	0.73903
183	-0.1423	-0.3161		183	-0.68404	0.62953		183	0.45664	-0.84415		183	0.91284	0.60025		183	0.75268	-0.18301		183	-0.71203	0.36539
184	0.0848	-0.61634		184	-0.62583	0.66043		184	-0.12425	-0.37497		184	0.75113	0.55143		184	0.074886	-0.2316		184	-1.4893	0.73918
185	0.45411	-0.34817		185	-0.58252	0.75635		185	0.015755	-0.8065		185	0.56988	0.56455		185	0.40069	-0.24706		185	-0.85253	0.042726
186	0.078304	-0.016697		186	-0.69462	0.60665		186	-0.066983	-0.49354		186	0.56641	0.33245		186	0.20593	-0.24084		186	-1.0815	0.41348
187	0.18937	-0.18435		187	-0.28993	0.86971		187	0.33716	-0.74709		187	0.6243	0.44976		187	0.47021	-0.23422		187	-1.0063	0.19646
188	0.17266	-0.37073		188	-0.55017	0.63645		188	0.042472	-0.31549		188	0.85269	0.54088		188	NaN	NaN		188	-0.83788	0.20819
189	0.52997	0.044282		189	-0.5252	0.51884		189	0.23258	-0.65096		189	0.78457	0.57021		189	0.17806	-0.23857		189	-0.92401	0.36377
190	-0.0060045	0.1143		190	-0.50956	0.88586		190	0.063037	-0.50834		190	0.98381	0.73475		190	0.11752	0.19424		190	-0.50233	0.17937
191	0.035017	-0.30785		191	-0.19179	0.72725		191	0.10332	-0.19717		191	0.93267	0.56003		191	0.48445	-0.30142		191	-0.28932	0.97656
192	0.70503	-1.0494		192	-0.65238	0.71779		192	0.31898	-0.24287		192	1.1491	0.5363		192	0.91265	0.13539		192	-0.89185	0.77667
193	0.26668	-0.11471		193	-0.19188	0.6968		193	0.27613	-0.34274		193	1.2294	0.5497		193	NaN	NaN		193	-1.4054	0.28654
194	0.14768	-0.52928		194	-0.61557	0.56521		194	0.52145	-0.82955		194	1.1838	0.44718		194	0.35113	-0.017161		194	-0.098386	0.022187
195	0.55614	-0.42342		195	-0.30725	0.43588		195	0.21406	-0.7371		195	1.1803	0.26469		195	0.23778	-0.25129		195	-0.87281	0.82583
196	0.17763	-0.86352		196	-0.38158	0.48584		196	0.37244	-0.85026		196	1.0863	0.36059		196	0.2147	-0.072935		196	-0.77365	0.45146
197	0.64465	-0.18311		197	-0.1728	0.71254		197	0.22134	-0.46487		197	1.0157	0.24567		197	-0.10562	-0.037914		197	-0.61053	0.48622
198	0.71157	-0.22672		198	-0.24497	0.71549		198	0.50396	-0.34199		198	1.0547	0.2235		198	0.90649	-0.64593		198	-0.35751	0.21978
199	0.28361	-0.2934		199	-0.48502	0.86186		199	0.39522	-0.62812		199	1.0574	0.24482		199	0.12052	-0.084543		199	-1.1912	0.096093
200	0.9053	-0.55111		200	-0.69966	0.74033		200	0.40487	-0.29939		200	0.84654	0.29606		200	0.39347	-0.11088		200	-0.25997	0.0057177
201	0.50906	-0.33874		201	-0.49868	0.47772		201	0.00068948	-0.71264		201	0.80037	0.28975		201	0.068351	0.09954		201	-1.2097	-0.13396
202	0.41848	-0.67687		202	-0.2772	0.53018		202	-0.037391	-0.31315		202	0.93953	0.14137		202	0.76158	-0.095889		202	-0.9742	0.081247
203	0.4367	0.25148		203	-0.60182	0.78923		203	0.053183	-0.36891		203	0.97235	0.094773		203	0.14058	-0.062879		203	-0.94142	0.29418
204	0.4488	-0.28275		204	-0.098127	0.85525		204	-0.16662	-0.42317		204	0.94932	0.20655		204	0.35791	0.021557		204	-0.81999	0.50487
205	-0.0072021	-0.35666		205	-0.30398	0.75328		205	-0.055259	-0.63985		205	1.0041	0.11791		205	0.092399	0.028123		205	-0.80355	0.013458
206	0.24706	-0.59198		206	-0.016798	0.94305		206	0.26898	-0.99292		206	1.1108	0.069042		206	0.89869	-0.57764		206	-1.3774	0.31364
207	0.86419	-0.14072		207	-0.13432	0.87057		207	-0.1716	-0.39539		207	0.97329	0.12125		207	0.36117	-0.39332		207	-0.90254	-0.044418
208	-0.03901	-0.27215		208	-0.71814	0.93092		208	-0.20658	-0.67643		208	0.78957	0.094979		208	0.12497	-0.15077		208	-0.64382	0.31636
209	0.55964	-0.42637		209	0.0070379	0.87673		209	-0.30105	-0.68132		209	0.71745	0.053624		209	0.16433	-0.2879		209	-1.1426	-0.081962
210	0.23862	-0.43296		210	-0.11959	0.63908		210	-0.17935	-0.81036		210	0.99333	-0.0096687		210	0.52269	-0.38522		210	-0.91989	-0.043286
211	0.35822	-0.24043		211	-0.27194	0.51713		211	-0.055166	-0.91196		211	0.88668	-0.045254		211	0.084356	-0.34123		211	-0.90183	0.28129
212	0.97887	-0.54103		212	-0.21466	0.8336		212	0.043594	-0.83293		212	0.68756	-0.031019		212	0.4091	-0.03977		212	-1.1057	0.36321
213	0.098437	-0.30924		213	-0.36521	0.7207		213	0.051935	-0.47395		213	0.54506	0.055144		213	0.53216	-0.39175		213	-0.65645	0.027476
214	0.8595	-0.041926		214	0.1602	0.82201		214	-0.05938	-0.74368		214	0.77676	-0.047943		214	0.22556	-0.24642		214	-0.09237	0.14198
215	0.52845	-0.44415		215	-0.17975	0.81846		215	-0.24187	-0.78073		215	0.6029	-0.043957		215	1.0554	-0.31635		215	-0.65926	-0.019139
216	0.7316	-0.63779		216	-0.27912	0.56438		216	0.08656	-0.57091		216	0.56512	0.032162		216	NaN	NaN		216	-1.3773	0.38175
217	0.13611	-0.042271		217	-0.37574	0.44867		217	-0.061021	-0.27626		217	0.66753	0.13396		217	0.16573	0.019648		217	-0.78931	0.42645
218	0.49019	-0.20391		218	-0.40686	0.62953		218	-0.2051	-0.82697		218	0.65667	0.1009		218	0.34265	-0.10548		218	-0.79889	0.79773
219	0.29242	-0.22773		219	-0.068007	0.88594		219	-0.032072	-0.60443		219	0.65777	0.12826		219	0.56016	-0.20543		219	-0.97526	0.37583
220	0.46302	-0.46925		220	-0.29775	1.0941		220	-0.036031	-0.62943		220	0.53609	0.088209		220	0.17853	0.20873		220	-0.66328	0.39768
221	0.13678	-0.28989		221	-0.33333	0.88097		221	-0.047274	-0.70685		221	0.63496	0.20142		221	0.67867	-0.39397		221	-0.71761	0.41326
222	-0.065207	-0.061185		222	-0.84915	0.8551		222	-0.16193	-0.083032		222	0.76925	0.1749		222	0.76022	-0.11155		222	-0.48395	0.38754
223	0.33305	-0.45984		223	-0.98462	0.96134		223	0.016851	-0.21192		223	0.70181	0.20631		223	0.17985	-0.0088391		223	-0.95009	0.73475
224	0.2683	0.39396		224	-0.82196	0.50692		224	0.28689	-0.80821		224	0.51161	0.33002		224	0.31804	-0.39432		224	-0.047857	0.032345
225	0.22533	-0.39676		225	-0.63589	0.79443		225	0.11245	-0.66089		225	0.5019	0.33442		225	0.77106	-0.20251		225	-0.89496	0.14554
226	0.34045	-0.79683		226	-0.43863	0.90195		226	-0.07161	-0.30143		226	0.49095	0.16183		226	0.0037092	0.13555		226	-0.89104	0.15534
227	0.24839	-0.3287		227	-0.48374	1.0648		227	-0.35738	-0.67285		227	0.39363	0.19615		227	0.2168	0.023751		227	-1.0882	0.54461
228	0.4943	-1.4818		228	-0.61451	0.95686		228	0.21365	-0.35833		228	0.34518	0.19393		228	-0.08362	0.13261		228	-0.94909	-0.086113
229	-0.25858	-0.9868		229	-0.63903	0.98955		229	-0.064666	-0.52117		229	0.26534	0.13638		229	0.76275	0.14368		229	-0.75756	0.071152
230	0.18436	-0.83941		230	-0.75098	0.95806		230	-0.02544	-0.83309		230	0.21293	0.25532		230	0.39845	0.0014515		230	-0.96721	0.25893
231	-0.38593	-0.35169		231	-0.65743	0.91662		231	-0.096389	-0.74456		231	0.17057	0.39142		231	-0.0081143	-0.093086		231	-1.0609	0.17245
232	-0.23499	-0.066387		232	-0.76891	0.86907		232	0.13486	-0.87589		232	-0.031706	0.36661		232	-0.2036	0.031617		232	-0.84812	0.73453
233	-0.087252	-0.2789		233	-0.76912	0.96437		233	0.016559	-0.82507		233	0.07775	0.44947		233	0.78004	0.11067		233	-1.1816	0.38001
234	0.41959	-0.78629		234	-0.53143	0.93636		234	0.062028	-0.3585		234	0.15983	0.57851		234	1.0722	0.31097		234	-0.49242	0.40516
235	0.099482	-0.66679		235	-0.80063	0.88529		235	0.26237	-0.9429		235	0.15797	0.44341		235	0.046716	-0.048734		235	-1.0663	0.2738
236	0.32867	-0.0060089		236	-0.68249	0.97684		236	0.14044	-0.98304		236	0.11813	0.38092		236	0.084774	-0.10247		236	-1.013	0.40353
237	0.18132	-0.036937		237	-0.69138	0.96712		237	0.034886	-1.0076		237	0.04906	0.19265		237	-0.042149	0.28901		237	-0.5378	0.10281
238	-0.13025	-0.063187		238	-0.92046	0.84489		238	-0.13854	-0.65655		238	0.13062	0.15159		238	0.36294	-0.14497		238	-0.94388	-0.089102
239	0.087097	-0.41498		239	-0.67847	1.0809		239	-0.037602	-0.61266		239	0.01076	0.17978		239	0.15762	0.25543		239	-0.81212	0.12015
240	0.013054	-0.40318		240	-0.57727	0.8925		240	0.015841	-0.69901		240	0.049511	0.12007		240	0.052927	-0.17702		240	-0.53075	-0.39119
241	-0.1089	-0.41869		241	-0.65434	0.85456		241	-0.14049	-0.64247		241	0.1193	0.1585		241	0.25794	-0.39484		241	-0.69247	0.36468
242	0.25281	-0.52176		242	-0.4728	0.76617		242	0.14297	-0.86466		242	0.16985	0.095413		242	0.13937	-0.02136		242	-0.60895	-0.2018
243	-0.58025	-0.51257		243	-0.56344	0.81405		243	-0.057674	-0.93621		243	0.012766	0.24763		243	0.43084	-0.14738		243	-0.70798	0.58637
244	0.50112	-0.33643		244	-0.62382	0.70377		244	-0.30947	-0.65609		244	0.12006	0.099082		244	0.26471	-0.11277		244	-1.2521	0.24016
245	0.28221	-0.3016		245	-0.70761	0.64026		245	-0.15188	-0.36009		245	0.23048	0.032908		245	0.18364	0.18042		245	-0.97241	0.19067
246	0.033627	-0.17348		246	-0.36765	0.70439		246	-0.028933	-0.68919		246	0.11468	-0.010573		246	0.19512	-0.35519		246	-0.75611	0.2059
247	0.16308	-0.39369		247	-0.58035	0.59699		247	-0.099393	-0.74412		247	0.19818	0.057789		247	0.26633	-0.35532		247	-0.64935	0.22551
248	0.45085	-0.54962		248	-0.37115	0.74668		248	0.11216	-0.44753		248	0.19509	0.13901		248	0.40039	-0.074897		248	-0.93603	0.52949
249	0.44371	-0.95358		249	-0.24843	0.91362		249	-0.097093	-0.42701		249	0.072546	-0.099901		249	0.7983	-0.30966		249	-1.1487	0.45078
250	-0.13471	-0.30208		250	-0.27668	1.1848		250	0.20957	-0.76777		250	0.065521	-0.030272		250	0.77093	-0.05704		250	-1.1381	0.80271
251	-0.42727	-0.098563		251	-0.65331	0.99972		251	0.23666	-0.66795		251	0.067208	-0.088317		251	0.25325	-0.43525		251	-0.73378	0.13192
252	-0.26611	-0.36336		252	-0.44718	0.81267		252	-0.18609	-0.35005		252	0.15652	-0.16475		252	0.44305	-0.2101		252	-0.52573	0.38174
253	-0.4074	-0.37309		253	-0.62961	0.71094		253	-0.0082702	-0.71666		253	0.23889	-0.2341		253	0.2218	-0.023148		253	-0.87865	0.20958
254	-0.019449	-0.43026		254	-0.43866	1.2817		254	0.11088	-0.30901		254	0.3262	-0.15876		254	0.043939	0.073401		254	-0.2614	0.48093
255	-0.12197	-0.22093		255	-0.48997	1.0344		255	0.016651	-0.91548		255	0.20208	-0.023335		255	0.075444	0.11971		255	-1.5581	0.75794
256	-0.028775	-0.66459		256	-0.93182	0.68452		256	-0.16827	-0.99043		256	-0.011771	0.0050922		256	0.2586	-0.14189		256	-0.74775	0.96373
257	-0.55501	-1.0368		257	-0.61418	0.52991		257	0.081653	-0.98997		257	-0.0032666	-0.22967		257	0.19943	-0.12017		257	-1.2293	0.5797
258	-0.46125	-0.44683		258	-1.0069	0.8647		258	-0.070487	-0.75221		258	-0.055171	-0.21993		258	0.27338	-0.076215		258	-0.56451	-0.066345
259	-1.0452	-0.64229		259	-0.24944	0.38858		259	-0.021229	-0.46694		259	-0.11603	-0.15957		259	0.28993	0.25311		259	-0.72208	-0.078205
260	0.013788	-0.6397		260	-0.27297	0.41375		260	-0.26059	-0.37204		260	0.018121	-0.22394		260	0.50835	-0.027738		260	-0.2495	0.72194
261	0.01474	-0.59806		261	-0.64068	0.37933		261	-0.34947	-0.59719		261	0.069523	-0.17841		261	-0.0014794	0.11395		261	-0.73192	0.39125
262	0.15353	-0.70238		262	-0.49311	0.20888		262	-0.061409	-0.37735		262	-0.1667	-0.13897		262	0.084191	0.10155		262	-0.73287	0.16847
263	-0.27935	-0.86835		263	-0.43078	0.37464		263	-0.2174	-0.83845		263	-0.23847	-0.16398		263	0.19332	-0.26139		263	-0.084688	-0.050775
264	0.20084	-0.62103		264	-0.35089	0.74281		264	-0.44555	-0.60091		264	0.015405	-0.087704		264	0.3223	0.088327		264	-0.84914	1.1714
265	0.67911	-0.49592		265	-0.086807	0.56843		265	-0.36873	-0.34691		265	0.14309	-0.0040438		265	0.37487	0.15341		265	-0.64942	1.2888
266	0.67638	-0.9537		266	-0.31141	0.13799		266	-0.40838	-0.6302		266	-0.047379	0.095854		266	0.12721	-0.066541		266	-0.72327	0.57507
267	0.25576	-0.85986		267	-0.47904	0.48748		267	-0.4553	-0.63099		267	-0.021656	0.065176		267	0.29755	0.013628		267	-0.9859	0.79343
268	-0.08198	-0.56411		268	-0.78614	0.74587		268	-0.14903	-0.34065		268	0.19086	0.080899		268	0.21932	-0.043012		268	-1.0246	0.55688
269	0.4972	-1.07		269	-0.6491	0.6673		269	-0.22389	-0.38365		269	0.36108	0.16499		269	0.93728	0.12668		269	-0.58887	0.27875
270	0.090778	-1.2769		270	-0.76832	1.007		270	-0.19611	-1.1201		270	0.63817	0.16189		270	0.13391	-0.23747		270	-1.2335	0.53813
271	-0.021537	-0.47588		271	-0.3878	1.0808		271	-0.09444	-0.67043		271	0.35788	0.10914		271	0.41085	-0.0096202		271	-0.63649	0.53819
272	-0.12986	-0.73587		272	-0.85106	0.70548		272	-0.31655	-0.48129		272	0.30719	0.14209		272	0.28484	0.095179		272	-1.1814	0.80079
273	0.02811	-0.63355		273	-0.92055	0.73257		273	-0.29989	-0.88756		273	0.15043	0.060042		273	0.45812	0.24307		273	-0.82161	0.59077
274	0.11869	-0.13963		274	-0.56129	0.74528		274	-0.44674	-0.69557		274	0.16648	0.059204		274	NaN	NaN		274	-0.92615	0.70201
275	-0.22765	0.084396		275	-0.78746	0.81709		275	-0.15317	-0.40837		275	0.098409	0.052841		275	0.061442	-0.070632		275	-0.78183	0.45897
276	0.51353	-0.42255		276	-0.4324	0.89948		276	-0.1293	-0.83962		276	0.10158	0.1386		276	0.14555	-0.022492		276	-1.0058	0.56979
277	0.40816	0.33767		277	-0.48805	0.81319		277	-0.007172	-0.99047		277	0.15178	0.12973		277	0.50117	0.012797		277	-1.0275	0.44966
278	0.44687	-0.7261		278	-0.71901	0.9509		278	-0.1093	-1.0094		278	0.31612	0.14598		278	0.29143	-0.14369		278	-0.85561	0.534
279	0.55056	-0.28363		279	-0.88749	0.67808		279	-0.042417	-0.85922		279	0.30751	0.21661		279	0.1522	-0.012905		279	-1.0552	0.17431
280	-0.12523	-0.36087		280	-0.62358	0.68039		280	-0.22521	-0.43961		280	0.43674	0.20378		280	0.2752	-0.094285		280	-0.80411	-0.020889
281	0.52188	-1.173		281	-0.34892	0.57593		281	-0.19537	-0.31067		281	0.31246	0.19638		281	NaN	NaN		281	-0.9784	0.80362
282	0.4422	-0.15013		282	-0.55058	0.64219		282	-0.27569	-0.75422		282	0.29964	0.18578		282	NaN	NaN		282	-0.59253	0.25086
283	0.00066718	-0.05538		283	-0.69458	0.77297		283	-0.34178	-0.6539		283	0.1078	0.1926		283	0.13285	0.28261		283	-0.057661	0.11047
284	0.056522	-0.27132		284	-0.76746	0.71317		284	-0.09231	-0.26888		284	-0.086034	0.098676		284	0.10274	-0.2542		284	-0.77649	0.2952
285	0.040341	-0.51878		285	-0.53024	0.89365		285	-0.50492	-0.091413		285	-0.17617	-0.045882		285	0.019822	-0.18017		285	-0.51164	0.14517
286	-0.039018	-1.2217		286	-0.62577	0.85344		286	-0.18463	-0.21475		286	-0.071963	-0.0087843		286	0.67163	0.04385		286	-0.14586	0.38351
287	0.56434	-0.60237		287	-0.83454	0.76402		287	-0.20948	-0.34649		287	-0.015059	-0.11811		287	0.34085	-0.17093		287	-1.1609	0.69425
288	0.0012575	-0.53375		288	-0.74535	0.74972		288	0.077537	-0.6682		288	0.13416	-0.2038		288	0.34189	-0.12566		288	-0.90853	0.17753
289	0.071388	-0.47357		289	-0.74416	0.96612		289	-0.01926	-0.60268		289	-0.036285	-0.23399		289	0.23099	-0.18111		289	-0.49449	0.51451
290	0.20923	-0.83785		290	-0.74739	0.60495		290	-0.38629	-0.36729		290	-0.0041499	-0.1318		290	0.067328	-0.51409		290	-1.0487	0.27355
291	0.3112	-0.32252		291	-0.53887	0.81032		291	-0.47537	-0.47484		291	-0.034693	0.012935		291	0.1411	0.19412		291	-1.15	0.66445
292	-0.17135	0.12024		292	-0.73853	0.71378		292	-0.44294	-0.52003		292	0.19875	0.015242		292	0.22241	0.16701		292	-0.93002	0.19623
293	0.24673	-0.898		293	-0.76479	0.75963		293	-0.54862	-0.44863		293	0.24124	0.09186		293	0.047233	0.23926		293	-0.79492	-0.07523
294	0.48833	-0.035237		294	-0.37027	0.61855		294	-0.28642	-0.40038		294	0.31304	0.26082		294	0.31881	0.050666		294	-0.8195	-0.037094
295	0.055126	-0.79596		295	-0.70132	0.73112		295	-0.095026	-0.17917		295	0.30539	0.25552		295	0.3168	-0.14784		295	-0.56106	0.34023
296	0.25726	-0.39112		296	-0.69053	0.9992		296	-0.10175	-0.27567		296	0.30872	0.11882		296	0.52353	-0.034859		296	-1.2792	0.18395
297	0.47413	-0.34804		297	-0.73792	0.89994		297	-0.3507	-0.30304		297	0.25359	0.0019402		297	0.36739	0.10004		297	-0.64924	0.58118
298	0.57931	-1.0472		298	-0.44967	0.79396		298	-0.4291	-0.20773		298	0.31519	0.035237		298	NaN	NaN		298	-0.46396	0.21533
299	0.3922	-0.3196		299	-0.49394	0.93938		299	-0.37803	-0.36624		299	0.29229	0.048143		299	-0.12884	-0.030289		299	-1.1465	0.54832
300	0.056113	-0.6338		300	-0.43297	0.68691		300	-0.37558	-0.38308		300	0.24421	0.099181						300	-1.0419	0.43794

## Sheet: Fig. 3
Influenza A virus diffusion through mucus gel networks
Logan Kaler1, Ethan Iverson2, Shahed Bader3, Daniel Song3, Margaret A. Scull2, Gregg A. Duncan1,3
1Biophysics Program, , University of Maryland, College Park, MD, USA
2Department of Cell Biology & Molecular Genetics, , University of Maryland, College Park, MD, USA
3Fischell Department of Bioengineering, University of Maryland, College Park, MD, USA
*Correspondence to: Gregg Duncan; email: gaduncan@umd.edu
Figure 3. Quantifying IAV binding to human mucus
Recentered Trajectories					Time vs r (µm)					Count Histogram					Energy Well U (kT)					ks values (pN/nm)												K3D values (mM)
PS-NP		IAV			PS-NP		IAV			PS-NP		IAV			r (µm)	PS-NP	IAV 1 Particle	Adjusted IAV 1 Particle		Patient 1	Patient 2	Patient 3	Patient 4	Patient 5	Patient 6	Patient 7	Patient 8	Patient 9	Patient 10	Combined		Patient 1	Patient 2	Patient 3	Patient 4	Patient 5	Patient 6	Patient 7	Patient 8	Patient 9	Patient 10	Combined
x (µm)	y (µm)	x (µm)	y (µm)		time	r (µm)	time	r (µm)		r (µm)	Count	r (µm)	Count		-1	1.78421				5.99966	465.602	152.735	353.724	681.254	64.2725	510.07	471.089	541.954	10.8854	152.735		1000	1000	1000	1000	1000	1000	1000	1000	1000	1000	1000
-0.0201376	0.0270568	-0.0608344	-0.0324601		0	0.0069192	0	-0.0932945		-0.5	0	-0.5	0		-0.75	1.32984				28.7179	656.851	271.551	7.40313	2475.82	19.9473	603.674	206.155	317.739	13.1367	271.551		1000	1000	1000	1000	1000	1000	1000	1000	1000	1000	1000
-0.0089776	0.0679768	-0.0496744	-0.0358081		0.03003	0.0589992	0.03003	-0.0854825		-0.4	0	-0.4	0		-0.5	0.934768	2.83321	1.89844		167.328	350.822	223.967	14.8887	15.7488	69.8944	49.4302	622.475	465.795	69.4658	223.967	xw	1000	1000	1000	1000	1000	1000	1000	1000	1000	1000	1000
-0.0424576	0.0065968	-0.0515344	-0.0183241		0.06006	-0.0358608	0.06006	-0.0698585		-0.3	2	-0.3	0		-0.25	0.478117	0.753772	0.275655		47.0786	185.478	347.904	1.99936	29.1755	148.492	224.391	62.2823	355.97	15.6147	347.904		1000	1000	1000	1000	1000	1000	1000	1000	1000	1000	1000
0.0170624	0.0251968	-0.0645544	-0.0235321		0.09009	0.0422592	0.09009	-0.0880865		-0.2	9	-0.2	3		0	0	0	0		151.104	319.572	181.506	5.46727	23.2511	12.3708	37.0003	53.3256	331.757	10.6605	181.506		1000	1000	1000	1000	1000	1000	1000	1000	1000	1000	1000
-0.0089776	0.0065968	-0.0478144	-0.0291121		0.12012	-0.0023808	0.12012	-0.0769265		-0.1	70	-0.1	90		0.25	0.508094	0.753772	0.245678		30.619	119.949	290.528	16.1011	42.0127	6.12304	82.3313	518.608	137.226	17.5594	290.528		1000	1000	1000	1000	1000	1000	1000	1000	1000	1000	1000
-0.0145576	0.0065968	-0.0571144	-0.0218581		0.15015	-0.0079608	0.15015	-0.0789725		0	138	0	129		0.5	0.910939	2.83321	1.92227		34.5035	373.052	206.265	588.116	20.4497	24.4922	198.242	162.292	11.6245	37.6166	206.265		1000	1000	1000	867.668	773.348	1000	1000	1000	1000	1000	1000
-0.0852376	0.0010168	-0.0515344	-0.0040021		0.18018	-0.0842208	0.18018	-0.0555365		0.1	72	0.1	62		0.75	1.28093				24.0009	16.6137	663.574	4.68481	45.6271	6.12304	25.1453	342.247	388.597	13.6134	663.574		1000	1000	1000	402.513	390.526	586.687	1000	1000	1000	1000	1000
0.0170624	-0.0194432	-0.0440944	0.0209219		0.21021	-0.0023808	0.21021	-0.0231725		0.2	9	0.2	16		1	1.82253				283.178	384.993	234.381	3.56134	55.3306	3.94189	179.924	90.0207	5.86727	7.5947	234.381		1000	1000	1000	300.164	326.773	586.687	1000	1000	1000	1000	1000
-0.0424576	-0.0306032	-0.0645544	0.0198059		0.24024	-0.0730608	0.24024	-0.0447485		0.3	0	0.3	0							6.84485	72.2948	28.7432	642.886	9.68299	4.17962	177.129	156.738	520.992	19.7102	28.7432		1000	1000	1000	173.833	325.448	586.257	1000	1000	1000	1000	1000
-0.0387376	0.0158968	-0.0106144	0.0153419		0.27027	-0.0228408	0.27027	0.0047275		0.4	0	0.4	0							221.304	29.5738	138.01	3.56134	42.1266	2.72135	59.9753	180.231	39.7707	9.40415	138.01		1000	1000	1000	109.752	221.041	586.257	1000	1000	562.942	1000	1000
0.0114824	0.0028768	-0.0161944	0.0348719		0.3003	0.0143592	0.3003	0.0186775		0.5	0	0.5	0							18.1396	163.94	20.2632	4.17962	3159.75	16.7185	286.158	549.054	36.4465	59.8339	20.2632		1000	1000	1000	109.389	197.605	586.257	1000	1000	544.21	1000	1000
-0.0945376	-0.0045632	-0.0775744	0.0225959		0.33033	-0.0991008	0.33033	-0.0549785												398.853	18.1242	15.5877	2.96668	72.9854	0.979686	225.255	429.484	263.061	18.8083	15.5877		1000	1000	1000	73.2822	188.338	575.573	1000	1000	109.666	1000	1000
0.0561224	-0.0864032	-0.0868744	0.0092039		0.36036	-0.0302808	0.36036	-0.0776705												26.3349	11.183	35.0687	1.50466	20.7315	5.2741	187.99	45.2355	17.6553	7.28692	35.0687		1000	1000	1000	72.3548	149.387	551.456	1000	1000	100.48	1000	1000
-0.0033976	-0.0566432	-0.0812944	0.0108779		0.39039	-0.0600408	0.39039	-0.0704165												107.217	165.202	13.6106	9.37617	43.7627	11.8667	80.5262	77.2569	231.273	84.3856	13.6106		1000	1000	1000	51.4684	147.564	551.456	1000	1000	6.56914	1000	1000
-0.0312976	-0.0566432	-0.109194	0.0147839		0.42042	-0.0879408	0.42042	-0.0944105												22.0771	27.7862	4.70208	0.890334	65.6073	3.29028	664.443	138.246		4.49856	4.70208		1000	1000	1000	48.4131	73.0859	544.127	1000	1000		1000	1000
-0.0294376	-0.0157232	-0.0887344	0.0237119		0.45045	-0.0451608	0.45045	-0.0650225												233.585	42.1209	132.011	3.87485	64.8635	1.04491	229.459	142.718		6.27661	132.011		1000	1000	1000	20.6342	72.0203	538.512	1000	1000		1000	1000
0.0263624	0.149817	-0.103614	0.0285479		0.48048	0.176179	0.48048	-0.0750665												48.1087	384.752	30.2596	15.4994		21.0964	7.03288	221.394		47.4669	30.2596		1000	1000	1000	20.4243		519.917	1000	1000		1000	1000
-0.0312976	0.0809968	-0.0738544	0.0532859		0.51051	0.0496992	0.51051	-0.0205685												17.036	20.5191	20.2711	162.312		11.8667	142.354	241.945		21.0964	20.2711		1000	1000	1000	17.1382		301.44	1000	1000		586.687	1000
-0.0312976	0.0530968	-0.0924544	0.0651899		0.54054	0.0217992	0.54054	-0.0272645												22.7006	329.603	22.8055	684.39		5.2741	190.058	611.04		34.0391	22.8055		1000	1000	1000	16.0643		297.206	1000	1000		586.257	1000
-0.0405976	-0.0175832	-0.0980344	0.0815579		0.57057	-0.0581808	0.57057	-0.0164765												72.3263	20.3269	15.1047	7.43044		9.40415	371.204	215.725		74.6476	15.1047		1000	1000	1000	16.0643		294.693	1000	1000		586.257	1000
0.0338024	0.0791368	-0.0905944	0.0863939		0.6006	0.112939	0.6006	-0.0042005												74.9083	19.4589	5.92015	30.3788		2.67496	172.503	455.579		13.6134	5.92015		1000	1000	1000	15.6872		289.673	1000	1000		577.941	1000
-0.0908176	0.0382168	-0.0701344	0.0914159		0.63063	-0.0526008	0.63063	0.0212815												350.049	73.3208	11.3161	97.1025		1.50466	166.111	141.772		7.41792	11.3161		1000	1000	1000	13.6736		284.582	1000	1000		566.443	1000
0.0003224	0.0754168	-0.0831544	0.0813719		0.66066	0.0757392	0.66066	-0.0017825												293.954	33.3881	13.2437	24.4922		8.81718	237.849	23.181		40.6737	13.2437		1000	1000	1000	12.9638		262.552	1000	1000		551.456	1000
-0.116858	0.0809968	-0.0645544	0.0828599		0.69069	-0.0358608	0.69069	0.0183055												41.5013	150.722	23.0457	566.779		3.87485	263.884	9.40415		291.536	23.0457		1000	1000	1000	9.16027		230.387	1000	1000		551.456	1000
-0.0052576	-0.0175832	-0.0217744	0.0646319		0.72072	-0.0228408	0.72072	0.0428575												193.772	21.197	36.6854	3.37043		2.34404	149.425	17.8001		31.6446	36.6854		1000	997.522	1000	4.41165		179.178	1000	1000		543.245	1000
-0.0331576	0.0493768	-0.0422344	0.0413819		0.75075	0.0162192	0.75075	-0.0008525												62.4799	7.87731	49.1077	11.8667		3.44421	160.111	11.8667		52.5013	49.1077		1000	889.634	1000	4.05442		173.833	1000	1000		538.512	1000
0.0021824	0.114477	-0.0515344	0.0462179		0.78078	0.116659	0.78078	-0.0053165												262.934	17.6413	9.12388	75.0567		7.03213	614.821	30.3788		48.9843	9.12388		1000	575.702	1000	3.56871		173.833	1000	1000		295.906	1000
-0.0164176	-0.0045632	-0.0794344	0.0423119		0.81081	-0.0209808	0.81081	-0.0371225												146.798	153.16	77.1781	2.75583		13.8912	31.2257	407.743		34.8866	77.1781		1000	563.096	1000	2.00803		173.833	1000	1000		281.896	1000
-0.0833776	0.0307768	-0.0608344	0.0371039		0.84084	-0.0526008	0.84084	-0.0237305												65.4109	181.424	42.5896			3.63897	19.9282	112.213		24.4922	42.5896		1000	556.396	1000			173.706	1000	1000		174.012	1000
-0.0257176	0.0995968	-0.0273544	0.0317099		0.87087	0.0738792	0.87087	0.0043555												52.8366	60.8231	8.0411			13.3259	313.474	210.526		15.1894	8.0411		1000	533.643	1000			173.706	1000	1000		173.846	1000
-0.129878	0.0716968	-0.0217744	0.0235259		0.9009	-0.0581808	0.9009	0.0017515												169.025	139.997	162.948			5.31772	87.7288	330.716		21.0964	162.948		1000	523.608	1000			173.706	1000	1000		173.833	1000
0.0170624	-0.0454832	-0.0682744	0.0411959		0.93093	-0.0284208	0.93093	-0.0270785												33.2796	30.7331	9.40415			5.6476	269.181	272.839		240.003	9.40415		1000	301.474	1000			173.306	1000	1000		173.833	1000
-0.0182776	0.0010168	-0.0682744	0.0428699		0.96096	-0.0172608	0.96096	-0.0254045												39.6017	128.672	7.28427			2.62792	154.08	170.496		29.6125	7.28427		1000	300.532	1000			170.161	1000	1000		173.706	1000
-0.0052576	0.116337	-0.0496744	0.0291059		0.99099	0.111079	0.99099	-0.0205685												617.63	64.9638	290.073			9.40415	53.965	50.0949		23.2491	290.073		1000	300.098	964.359			163.394	1000	1000		173.706	964.359
0.0207824	0.0902968	-0.0682744	0.0333839		1.021	0.111079	1.021	-0.0348905												624.045	30.3214	6.01866			1.13774	399.087	175.496		6.27661	6.01866		1000	287.501	889.04			163.394	1000	1000		173.706	889.04
0.0765824	0.0437968	-0.0664144	-0.0066061		1.0511	0.120379	1.0511	-0.0730205												68.623	28.8055	53.7909			2.35104	303.583	367.6		27.2667	53.7909		1000	286.773	588.051			163.394	1000	1000		173.706	588.051
-0.0368776	0.0549568	-0.0682744	-0.0218581		1.0811	0.0180792	1.0811	-0.0901325												47.8669	65.2469	16.6237			1.56915	62.0228	309.137		21.0964	16.6237		1000	173.067	583.274			163.394	1000	1000		171.658	583.274
-0.0108376	0.151677	-0.0775744	-0.0066061		1.1111	0.140839	1.1111	-0.0841805												352.778	14.3569	22.2685			14.4626	117.967	463.309		4.38633	22.2685		1000	169.172	579.347			160.706	1000	1000		170.161	579.347
-0.0350176	0.151677	-0.0924544	-0.0053041		1.1411	0.116659	1.1411	-0.0977585												71.6271	38.4897	430.915			5.06313	195.439	137.349		24.4922	430.915		1000	168.751	551.456			159.559	1000	1000		170.161	551.456
-0.100118	-0.0436232	-0.0868744	0.0220379		1.1712	-0.143741	1.1712	-0.0648365												38.205	153.194	12.6706			1.75803	137.948	116.838		66.874	12.6706		1000	168.156	545.748			159.559	1000	1000		170.161	545.748
0.0356624	0.0344968	-0.0757144	0.0257579		1.2012	0.0701592	1.2012	-0.0499565												97.3436	25.2668	24.4897			1.31852	60.2482	207.921		77.5941	24.4897		1000	166.997	539.633			156.788	1000	1000		170.161	539.633
0.0077624	0.0754168	-0.0812944	0.0004619		1.2312	0.0831792	1.2312	-0.0808325												93.8843	18.3373	293.053			3.00933	277.59	193.755		25.2045	293.053		1000	166.687	510.379			153.802	1000	1000		165.074	510.379
-0.0647776	0.0791368	-0.0682744	-0.0097681		1.2613	0.0143592	1.2613	-0.0780425												64.8988	234.417	63.2423			2.35104	507.024	177.535		35.9885	63.2423		1000	165.17	499.2			143.267	1000	1000		165.074	499.2
0.0170624	0.0233368	-0.0087544	-0.0220441		1.2913	0.0403992	1.2913	-0.0307985												62.1286	138.097	24.0477			4.92755	123.459	171.252		14.1194	24.0477		1000	108.012	478.393			109.541	1000	1000		165.074	478.393
-0.131738	0.0902968	0.0042656	-0.0032581		1.3213	-0.0414408	1.3213	0.0010075												36.7995	178.957	151.874			17.9942	546.693	336.809		7.5947	151.874		1000	107.988	448.712			109.469	1000	1000		163.394	448.712
0.0431024	0.0530968	0.0191456	-0.0153481		1.3514	0.0961992	1.3514	0.0037975												82.1713	216.671	16.657			4.9741	279.715	80.4643		51.7588	16.657		1000	106.681	446.16			109.389	1000	1000		163.394	446.16
0.0431024	0.0754168	0.0451856	-0.0279961		1.3814	0.118519	1.3814	0.0171895												29.803	175.886	83.338			5.34992	71.3804	428.287		29.6125	83.338		1000	105.098	425.263			109.389	1000	1000		163.394	425.263
0.0207824	0.0698368	0.0656456	-0.0456661		1.4114	0.0906192	1.4114	0.0199795												35.9468	74.4613	38.4716			5.00817	486.085	267.671		57.2373	38.4716		1000	72.6154	414.547			109.389	1000	1000		159.559	414.547
0.0114824	0.0400768	0.0526256	-0.0558961		1.4414	0.0515592	1.4414	-0.0032705												17.9164	68.6621	303.612			5.80785	87.0232	145.389		203.723	303.612		1000	69.7209	382.048			107.172	1000	1000		149.258	382.048
0.0654224	0.0623968	0.0582056	-0.0718921		1.4715	0.127819	1.4715	-0.0136865												24.6847	272.203	26.1167			8.40331	74.8415	177.623		7.5947	26.1167		1000	27.831	335.47			97.0108	1000	1000		149.258	335.47
0.0431024	0.0884368	0.0414656	-0.0512461		1.5015	0.131539	1.5015	-0.0097805												70.8844		474.561			2.08258	263.326	121.269		6.59262	474.561		1000		300.563			93.2519	1000	1000		148.736	300.563
-0.133598	0.0754168	0.0340256	-0.0557101		1.5315	-0.0581808	1.5315	-0.0216845												24.5642		5.95855			2.35104	30.5377	40.4018		27.2667	5.95855		1000		300.026			73.5401	1000	1000		143.696	300.026
0.0226424	0.0382168	0.0358856	-0.0464101		1.5616	0.0608592	1.5616	-0.0105245												87.2218		88.7801			2.72135	104.086	185.222		47.7154	88.7801		1000		298.594			73.5386	1000	1000		143.696	298.594
0.0133424	0.0847168	0.0210056	-0.0378541		1.5916	0.0980592	1.5916	-0.0168485												11.3786		93.0064			15.4994	82.3548	317.3		153.096	93.0064		1000		297.66			73.3359	1000	1000		141.288	297.66
-0.0275776	0.157257	0.0024056	-0.0605461		1.6216	0.129679	1.6216	-0.0581405												16.6614		8.51483			23.7334	613.479	144.97		37.6166	8.51483		1000		296.541			73.3359	1000	1000		134.514	296.541
0.0784424	0.0902968	0.0489056	-0.0957001		1.6517	0.168739	1.6517	-0.0467945												14.6588		19.8458			16.7185	91.0092	281.277		37.1672	19.8458		1000		295.967			73.2822	1000	1000		134.514	295.967
-0.0498976	0.0047368	0.0544856	-0.0964441		1.6817	-0.0451608	1.6817	-0.0419585												307.471		94.9461			42.8634	627.965	217.819		32.5439	94.9461		1000		295.683			73.2822	1000	1000		130.358	295.683
-0.0164176	0.0623968	0.0507656	-0.112068		1.7117	0.0459792	1.7117	-0.0613025												61.592		10.0557			8.88302	78.9056	137.71		13.7768	10.0557		588.829		285.403			73.2822	1000	1000		122.829	285.403
-0.0108376	-0.0361832	0.0191456	-0.109836		1.7417	-0.0470208	1.7417	-0.0906905												8.13716		276.414			11.8667	57.9917	116.307		11.5828	276.414		588.664		284.243			69.6404	1000	1000		119.416	284.243
-0.0424576	-0.0585032	0.0228656	-0.0847261		1.7718	-0.100961	1.7718	-0.0618605												63.3211		219.892			14.8609	115.841	250.786		45.5885	219.892		588.567		282.345			68.932	1000	1000		116.212	282.345
-0.0945376	-0.106863	0.0544856	-0.0629641		1.8018	-0.201401	1.8018	-0.0084785												385.386		301.355			50.4774	64.4388	247.586		55.1073	301.355		588.358		275.837			68.932	1000	1000		110.361	275.837
-0.107558	0.0326368	0.0637856	-0.0571981		1.8318	-0.0749208	1.8318	0.0065875												170.626		70.9435			24.2524	331.576	258.12		9.37617	70.9435		587.332		272.754			68.932	1000	1000		109.477	272.754
-0.0257176	0.136797	0.0637856	-0.0715201		1.8619	0.111079	1.8619	-0.0077345												54.5088		164.597			8.98781	37.6071	278.645		27.9339	164.597		587.08		242.983			68.932	1000	1000		107.605	242.983
-0.0796576	0.0400768	0.0656456	-0.11988		1.8919	-0.0395808	1.8919	-0.0542345												169.956		15.3724			5.00817	184.086	414.958		16.2181	15.3724		586.788		230.185			64.9897	1000	1000		102.896	230.185
0.0338024	0.0456568	0.0321656	-0.104814		1.9219	0.0794592	1.9219	-0.0726485												137.288		79.3834			145.632	96.9476	177.504		63.2892	79.3834		586.568		209.911			62.7478	1000	1000		102.76	209.911
0.0282224	-0.0250232	0.0600656	-0.114486		1.952	0.0031992	1.952	-0.0544205												163.92		142.184			35.4562	216.641	247.846		26.8095	142.184		585.683		182.046			60.6217	1000	1000		100.48	182.046
-0.137318	0.0940168	0.0582056	-0.12081		1.982	-0.0433008	1.982	-0.0626045												96.3474		57.4062			74.5327	72.9909	159.59		67.3533	57.4062		582.077		174.484			54.9946	1000	1000		98.3349	174.484
-0.0275776	0.0400768	-0.0050344	-0.116532		2.012	0.0124992	2.012	-0.121566												189.373		22.3032			304.518	230.836	110.092		40.1607	22.3032		581.041		174.43			51.8183	1000	1000		90.4906	174.43
0.0691424	0.0326368	0.0042656	-0.106674		2.042	0.101779	2.042	-0.102408												24.8038		326.517			77.2755	108.77	615.388		13.7768	326.517		574.916		174.427			51.5061	1000	1000		90.4906	174.427
-0.0554776	0.0865768	0.0061256	-0.0650101		2.0721	0.0310992	2.0721	-0.0588845												503.919		25.0777			3.07489	218.919	58.3266		4.16516	25.0777		573.86		174.177			51.5061	1000	1000		89.0057	174.177
0.0226424	0.0158968	-0.0087544	-0.0692881		2.1021	0.0385392	2.1021	-0.0780425												17.1244		29.5058			7.43044	339.641	49.5898		72.045	29.5058		573.568		174.135			51.4684	1000	1000		86.5979	174.135
-0.0368776	0.129357	0.0005456	-0.0612901		2.1321	0.0924792	2.1321	-0.0607445												350.152		4.49391			17.8492	36.5629	137.305		36.4908	4.49391		573.326		173.306			50.4251	1000	1000		79.6425	173.306
-0.0126976	-0.0138632	-0.0068944	-0.0508741		2.1622	-0.0265608	2.1622	-0.0577685												371.814		13.6134			31.6446	191.672	165.023		24.2524	13.6134		570.507		172.731			50.418	1000	1000		73.3359	172.731
0.0133424	0.0400768	-0.0031744	-0.0279961		2.1922	0.0534192	2.1922	-0.0311705												245.305		31.2167			16.7185	62.7319	567.459		36.4908	31.2167		569.59		172.031			50.418	1000	1000		73.3359	172.031
-0.0517576	0.0698368	-0.0013144	-0.0194401		2.2222	0.0180792	2.2222	-0.0207545												160.13		17.1274			2.62792	156.171	422.275		27.2667	17.1274		563.319		169.491			50.3785	1000	1000		73.3359	169.491
0.0245024	0.0456568	-0.0273544	-0.0218581		2.2523	0.0701592	2.2523	-0.0492125												338.642		22.3145			6.30799	63.9865	77.5289		42.1928	22.3145		562.126		169.458			48.9107	1000	1000		73.3359	169.458
-0.0424576	0.0568168	0.0042656	-0.0560821		2.2823	0.0143592	2.2823	-0.0518165												212.192		24.0746			41.5194	584.128	86.1297		14.134	24.0746		561.538		168.51			48.9107	1000	1000		73.2822	168.51
-0.0052576	0.127497	-0.0199144	-0.0784021		2.3123	0.122239	2.3123	-0.0983165												104.956		347.898			28.5173	79.8169	669.985		43.9852	347.898		557.724		168.33			48.4131	1000	1000		73.1828	168.33
-0.0089776	0.101457	-0.0106144	-0.0830521		2.3423	0.0924792	2.3423	-0.0936665												9.72177		7.28692			13.1611	243.713	38.5094		37.2555	7.28692		557.724		164.933			47.2768	1000	1000		72.4651	164.933
-0.0703576	0.112617	-0.0050344	-0.0670561		2.3724	0.0422592	2.3724	-0.0720905												87.547		6.01866			7.5947	412.929	95.134		12.283	6.01866		546.472		163.394			46.7902	1000	1000		72.2125	163.394
-0.101978	0.0809968	0.0061256	-0.0283681		2.4024	-0.0209808	2.4024	-0.0222425												64.3484		16.7185			5.43904	14.2791	478.101		27.2667	16.7185		468.081		162.335			46.4798	1000	933.626		69.6404	162.335
0.0059024	0.121917	0.0433256	-0.0311581		2.4324	0.127819	2.4324	0.0121675												601.533		37.6166			16.7185	65.7409	157.601		21.2533	37.6166		462.076		160.792			45.6443	1000	588.653		68.932	160.792
0.0542624	0.0568168	0.0600656	-0.0527341		2.4625	0.111079	2.4625	0.0073315												90.8943		10.9963			3.83438	120.911	161.198		21.956	10.9963		457.295		160.129			38.6245	1000	588.389		67.8341	160.129
-0.0870976	0.0363568	0.0358856	-0.0311581		2.4925	-0.0507408	2.4925	0.0047275												109.03		21.7561			21.0964	249.281	509.415		39.033	21.7561		455.509		154.05			37.6526	1000	588.385		67.8126	154.05
0.0542624	0.0270568	0.0303056	-0.0246481		2.5225	0.0813192	2.5225	0.0056575												731.538		39.033			7.46422	179.555	49.5842		35.0404	39.033		406.698		134.514			37.548	1000	588.295		65.0748	134.514
0.0226424	0.0326368	0.0489056	-0.0378541		2.5526	0.0552792	2.5526	0.0110515												101.923		19.7102			20.5261	222.518	345.838		23.9798	19.7102		376.012		109.282			37.548	1000	582.135		64.9897	109.282
-0.0350176	0.0530968	0.0228656	-0.0350641		2.5826	0.0180792	2.5826	-0.0121985												179.204		7.43044			8.1124	72.4385	156.981		137.222	7.43044		301.495		106.859			37.548	1000	581.514		64.9897	106.859
0.0505424	0.0196168	0.0005456	-0.0473401		2.6126	0.0701592	2.6126	-0.0467945												199.034		22.5904			56.6729	191.569	343.418		13.7768	22.5904		300.99		106.787			37.5205	1000	565.868		62.7478	106.787
-0.0033976	-0.0194432	0.0024056	-0.0449221		2.6426	-0.0228408	2.6426	-0.0425165												235.538		21.2069			9.37617	53.3376	227.289		63.9653	21.2069		299.67		106.583			37.5205	1000	556.502		61.9252	106.583
0.0282224	0.0809968	-0.0106144	-0.0292981		2.6727	0.109219	2.6727	-0.0399125												189.484		9.81601			24.566	191.435	215.815		16.657	9.81601		299.436		105.715			37.4724	1000	509.986		58.6218	105.715
0.0096224	0.107037	-0.0403744	0.0194339		2.7027	0.116659	2.7027	-0.0209405												11.9649		33.773			5.80829	20.4911	230.501		21.2709	33.773		297.61		103.953			36.7547	1000	413.434		58.2359	103.953
0.0617024	-0.0733832	-0.0422344	0.0110639		2.7327	-0.0116808	2.7327	-0.0311705												23.9057		30.6625			31.6446	84.2188	136.968		12.6145	30.6625		294.401		103.953			35.2932	1000	332.516		56.7479	103.953
0.0338024	0.0233368	-0.0608344	-0.0101401		2.7628	0.0571392	2.7628	-0.0709745												45.7736		21.7561			9.32218	156.935	7.36507		149.353	21.7561		291.369		99.6089			34.7677	1000	300.164		51.8183	99.6089
0.0114824	0.0326368	-0.0292144	-0.0066061		2.7928	0.0441192	2.7928	-0.0358205												38.7369		67.6566			9.81601	165.446	160.992		202.194	67.6566		285.606		84.882			34.4648	1000	73.2822		51.5061	84.882
0.137962	0.0400768	-0.0459544	-0.0185101		2.8228	0.178039	2.8228	-0.0644645												47.695		137.117			42.8948	173.046	436.792		456.308	137.117		285.097		84.7083			33.461	1000	68.932		51.4684	84.7083
-0.0126976	-0.0529232	-0.0254944	-0.0276241		2.8529	-0.0656208	2.8529	-0.0531185												9.36265		182.922			1.31852	204.542	148.38		155.319	182.922		284.572		82.0911			31.0383	1000	67.314		50.9186	82.0911
-0.0573376	0.0549568	-0.0329344	0.0216659		2.8829	-0.0023808	2.8829	-0.0112685												18.3279		33.437			3.02963	156.373	373.389		5.2741	33.437		283.221		72.7751			29.1363	1000	53.3542		50.3785	72.7751
0.104482	0.0326368	-0.0068944	0.0348719		2.9129	0.137119	2.9129	0.0279775												7.45894		10.6605			27.2667	173.802	585.606		339.221	10.6605		281.997		72.0926			28.1897	1000	37.3655		49.0268	72.0926
-0.0015376	0.0884368	-0.0310744	0.0099479		2.9429	0.0868992	2.9429	-0.0211265												77.7053		59.3336			21.0964	250.762			146.558	59.3336		281.541		71.4317			27.6144	1000			48.9327	71.4317
0.0133424	0.0456568	-0.0533944	0.0118079		2.973	0.0589992	2.973	-0.0415865												9.43019		12.5592			174.587	260.674			16.4119	12.5592		278.338		70.6323			26.8746	1000			47.7557	70.6323
0.0263624	0.0493768	-0.0199144	0.0209219		3.003	0.0757392	3.003	0.0010075												42.6992		175.241			10.8854	437.55			23.7334	175.241		275.25		69.7023			26.5163	1000			47.1403	69.7023
0.0635624	0.0977368	0.0135656	0.0023219		3.033	0.161299	3.033	0.0158875												93.1025		28.6773			33.5309	559.332			24.7417	28.6773		274.995		69.6404			24.0561	1000			43.0893	69.6404
0.0431024	-0.0250232	0.0265856	0.0106919		3.0631	0.0180792	3.0631	0.0372775												52.6201		43.9596			3.87485	671.641			7.5947	43.9596		272.345		68.932			22.7133	1000			42.5765	68.932
-0.0089776	0.0716968	0.0061256	0.0125519		3.0931	0.0627192	3.0931	0.0186775												24.2708		17.8001			18.3158	197.824			7.40313	17.8001		271.608		68.6332			21.7292	1000			41.485	68.6332
-0.124298	0.101457	-0.0217744	-0.0043741		3.1231	-0.0228408	3.1231	-0.0261485												14.3209		94.9338			16.657	25.2602			3.07074	94.9338		270.614		67.314			21.7292	1000			37.548	67.314
0.0021824	0.0512368	-0.0236344	-0.0214861		3.1532	0.0534192	3.1532	-0.0451205												19.0334		5.21726			15.4994	184.091			16.7185	5.21726		174.087		62.7478			21.7132	1000			37.5205	62.7478
-0.0312976	0.0958768	-0.0254944	-0.0261361		3.1832	0.0645792	3.1832	-0.0516305												49.5407		13.2294			22.7746	61.3772			7.5947	13.2294		174.007		62.4			21.7132	971.23			37.5205	62.4
0.0282224	0.0921568	-0.0292144	-0.0404581		3.2132	0.120379	3.2132	-0.0696725												12.0584		109.523			13.7768	61.9056			12.6145	109.523		173.764		54.9946			21.7132	925.828			37.5205	54.9946
-0.0833776	0.0828568	-0.0664144	-0.0477121		3.2432	-0.0005208	3.2432	-0.114127												39.0963		12.1185			1.66722	286.772			16.7185	12.1185		170.472		51.4684			20.6342	817.103			37.5205	51.4684
-0.0387376	0.0400768	-0.103614	-0.0540361		3.2733	0.0013392	3.2733	-0.15765												44.7794		9.37617			7.5947	109.008			7.19451	9.37617		170.472		50.5912			20.4243	588.287			37.5205	50.5912
-0.0461776	0.0103168	-0.105474	-0.0203701		3.3033	-0.0358608	3.3033	-0.125844												22.1996		253.332			11.3921	72.1229			35.6002	253.332		169.65		50.418			20.4243	588.286			37.4059	50.418
-0.0126976	0.0121768	-0.0943144	-0.0097681		3.3333	-0.0005208	3.3333	-0.104082												61.5075		401.597			72.7949	258.946			16.7185	401.597		168.2		49.6773			17.0906	587.827			35.6559	49.6773
-0.0629176	0.0158968	-0.0329344	-0.0086521		3.3634	-0.0470208	3.3634	-0.0415865												50.6036		38.3255			13.7768	88.8781			38.8907	38.3255		167.545		48.7966			16.7295	582.179			34.2573	48.7966
0.0114824	0.0326368	-0.0050344	-0.0133021		3.3934	0.0441192	3.3934	-0.0183365												102.261		89.2418			24.4922	184.091			26.3705	89.2418		165.441		48.4131			16.7295	577.839			32.1269	48.4131
-0.0275776	0.0382168	0.0098456	-0.0207421		3.4234	0.0106392	3.4234	-0.0108965												19.0334		28.2084			5.2741	15.8955			43.6467	28.2084		164.923		40.98			16.2294	577.169			32.1269	40.98
-0.0908176	0.0902968	-0.0422344	-0.0296701		3.4535	-0.0005208	3.4535	-0.0719045												116.703		28.1117			22.5904	286.273			8.81718	28.1117		164.815		37.2984			14.6231	574.219			31.0383	37.2984
-0.0777976	0.127497	-0.0236344	-0.0454801		3.4835	0.0496992	3.4835	-0.0691145												38.7369		5.13151			27.4526	382.75			24.2447	5.13151		164.601		36.7547			14.1276	572.407			30.0144	36.7547
-0.0108376	0.0419368	-0.0515344	-0.0337621		3.5135	0.0310992	3.5135	-0.0852965												44.808		269.199			9.40415	27.5131			3.56134	269.199		162.453		35.6559			13.6736	564.879			30.0144	35.6559
0.0021824	-0.0771032	-0.0719944	-0.0099541		3.5435	-0.0749208	3.5435	-0.0819485												19.4738		100.817			37.6166	204.074			34.8866	100.817		137.54		35.2932			13.6736	554.772			28.2461	35.2932
-0.0498976	0.0847168	-0.0626944	0.0032519		3.5736	0.0348192	3.5736	-0.0594425												17.4609		235.043			7.91733	11.705			13.7768	235.043		109.839		35.2932			13.3946	547.729			28.2103	35.2932
-0.0647776	0.0289168	-0.0682744	-0.0213001		3.6036	-0.0358608	3.6036	-0.0895745												13.614		18.6203			5.21726	83.6066			36.299	18.6203		109.823		32.2397			13.3946	544.963			28.1897	32.2397
0.0003224	0.0456568	-0.0366544	-0.0186961		3.6336	0.0459792	3.6336	-0.0553505												9.41614		36.7693			6.27661	67.2504			18.8083	36.7693		109.74		30.4473			12.9941	540.21			28.1897	30.4473
-0.0368776	0.0270568	0.0228656	-0.0040021		3.6637	-0.0098208	3.6637	0.0188635												11.676		240.438			21.7708	30.0708			47.4669	240.438		109.569		30.0144			12.076	537.721			26.531	30.0144
-0.0684976	-0.0343232	0.0600656	0.0116219		3.6937	-0.102821	3.6937	0.0716875												11.8488		18.1854			16.934	307.885			11.8667	18.1854		109.22		28.2103			10.9358	532.993			23.838	28.2103
0.0059024	-0.0492032	0.0730856	0.0064139		3.7237	-0.0433008	3.7237	0.0794995												15.7497		18.6071			7.40313	156.607			27.5537	18.6071		108.468		27.9719			10.5647	476.952			21.7132	27.9719
0.0003224	-0.0492032	0.0749456	0.0071579		3.7538	-0.0488808	3.7538	0.0821035												18.6841		374.648			149.771	535.388			32.3156	374.648		107.968		27.6837			10.4572	473.655			21.4573	27.6837
-0.0108376	0.0530968	0.0786656	0.0499379		3.7838	0.0422592	3.7838	0.128604												105.947		271.817			32.5672	193.518			65.7028	271.817		107.953		26.3426			10.2118	454.508			20.6342	26.3426
-0.0145576	0.0214768	0.0228656	0.0687239		3.8138	0.0069192	3.8138	0.0915895												42.2461		13.7383			3.44421	140.476			30.2772	13.7383		107.605		17.0906			9.85917	338.154			18.5014	17.0906
0.0170624	0.0549568	0.0637856	0.0575639		3.8438	0.0720192	3.8438	0.121349												10.5165		23.9735			3.44421	170.31			43.0464	23.9735		106.59		17.0781			9.16699	301.465			16.0643	17.0781
0.102622	-0.118023	0.0414656	0.0367319		3.8739	-0.0154008	3.8739	0.0781975												17.4888		117.269			37.6166	243.794			29.6125	117.269		104.622		14.5264			9.16699	300.945			13.6837	14.5264
0.0189224	-0.0213032	0.0619256	0.0246419		3.9039	-0.0023808	3.9039	0.0865675												21.4352		15.9465			15.4994	33.4289			43.1154	15.9465		101.952		9.08049			9.16699	299.795			13.4605	9.08049
-0.0405976	0.0326368	0.0768056	0.0402659		3.9339	-0.0079608	3.9339	0.117071												21.4586		183.606			1.24352	341.773			39.033	183.606		100.684		8.12371			8.97333	297.272			12.8619	8.12371
-0.0498976	0.123777	0.0544856	0.0350579		3.964	0.0738792	3.964	0.0895435												19.7345		323.248			55.1073	131.168			26.8095	323.248		97.8162		7.57771			8.61649	287.017			6.77279	7.57771
0.0728624	0.0084568	0.0433256	0.0508679		3.994	0.0813192	3.994	0.0941935												58.0439					10.8854	265.971			21.0964	541.954		73.4027					8.61649	190.298			3.65967	1000
-0.0312976	0.0549568	0.0600656	0.0752339		4.024	0.0236592	4.024	0.135299												85.2479					220.429	35.8465				317.739		73.3474					8.61649	173.113				1000
-0.0257176	0.0549568	0.0712256	0.0767219		4.0541	0.0292392	4.0541	0.147948												61.6127					4.73801	196.008				465.795		71.5834					7.91028	173.031				1000
-0.0517576	0.0809968	0.0433256	0.0802559		4.0841	0.0292392	4.0841	0.123581												41.2726					184.613	141.852				355.97		69.8144					7.84348	159.897				1000
-0.0740776	0.0549568	0.0154256	0.0545879		4.1141	-0.0191208	4.1141	0.0700135												16.3705					47.4669	266.674				331.757		69.6324					7.63698	133.924				1000
-0.0257176	-0.0454832	0.0191456	0.0393359		4.1441	-0.0712008	4.1441	0.0584815												86.3494					12.1185	192.362				137.226		68.9672					7.63698	107.883				1000
-0.0443176	0.0196168	0.0079856	0.0404519		4.1742	-0.0247008	4.1742	0.0484375												21.5731					2.08258	156.607				11.6245		68.0427					7.32772	100.797				1000
-0.0498976	0.0233368	-0.0682744	0.0106919		4.2042	-0.0265608	4.2042	-0.0575825												17.0947					17.8813	184.091				388.597		63.0402					7.18363	78.8145				1000
-0.114998	0.0754168	-0.0459544	0.0056699		4.2342	-0.0395808	4.2342	-0.0402845												60.6123					5.80829	187.942				5.86727		51.4599					7.18363	41.5901				1000
0.0431024	-0.0175832	-0.0310744	0.0244559		4.2643	0.0255192	4.2643	-0.0066185												113.788					47.4669	196.246				520.992		51.1748					7.18363	21.0586				1000
-0.0089776	0.0493768	-0.0589744	0.0144119		4.2943	0.0403992	4.2943	-0.0445625												17.2409					55.1073	206.268				39.7707		50.7274					7.01501	16.7873				562.942
0.0300824	0.0958768	-0.0682744	0.0227819		4.3243	0.125959	4.3243	-0.0454925												21.1595					4.17962					36.4465		49.9771					6.87433					544.21
0.0840224	0.105177	-0.0719944	0.0054839		4.3544	0.189199	4.3544	-0.0665105												1.47066					49.0823					263.061		37.4352					6.43827					109.666
-0.144758	0.157257	-0.0682744	0.0118079		4.3844	0.0124992	4.3844	-0.0564665												12.0123					7.77318					17.6553		35.2482					6.43827					100.48
-0.0647776	0.0419368	-0.0571144	-0.0008401		4.4144	-0.0228408	4.4144	-0.0579545												93.0684					118.667					231.273		25.8695					6.43355					6.56914
0.0375224	0.0493768	-0.0347944	0.0172019		4.4444	0.0868992	4.4444	-0.0175925												21.9146					71.2003					64.2725		7.72185					6.30225					1000
-0.0647776	0.0791368	-0.0050344	0.0084599		4.4745	0.0143592	4.4745	0.0034255												24.2632					8.81718					19.9473		3.48788					6.11384					1000
0.0375224	0.0698368	-0.0161944	0.0456599		4.5045	0.107359	4.5045	0.0294655																	18.8083					69.8944							5.9096					1000
-0.135458	0.0828568	-0.0143344	0.0659339		4.5345	-0.0526008	4.5345	0.0515995																	13.1367					148.492							5.14553					1000
0.0003224	0.0437968	0.0135656	0.0475199		4.5646	0.0441192	4.5646	0.0610855																	8.81718					12.3708							4.52519					1000
0.0282224	-0.108723	-0.0106144	0.0220379		4.5946	-0.0805008	4.5946	0.0114235																	19.7102					6.12304							4.43691					1000
0.0096224	0.0344968	-0.0236344	0.0248279		4.6246	0.0441192	4.6246	0.0011935																	75.2332					24.4922							4.41165					1000
0.0077624	0.0661168	-0.0422344	0.0560759		4.6547	0.0738792	4.6547	0.0138415																	6.01866					6.12304							4.15934					586.687
0.149122	0.0586768	-0.0533944	0.0674219		4.6847	0.207799	4.6847	0.0140275																	25.0777					3.94189							3.52371					586.687
0.0338024	0.0010168	-0.0180544	0.0607259		4.7147	0.0348192	4.7147	0.0426715																	13.1611					4.17962							3.31453					586.257
0.0468224	-0.0361832	0.0451856	0.0607259		4.7447	0.0106392	4.7447	0.105912																	2.08258					2.72135							2.90073					586.257
-0.0257176	0.0419368	0.0805256	0.0659339		4.7748	0.0162192	4.7748	0.146459																	24.4922					16.7185							2.71415					586.257
-0.0052576	0.0605368	0.0507656	0.0484499		4.8048	0.0552792	4.8048	0.0992155																	12.1185					0.979686							2.71415					575.573
-0.0647776	0.0251968	0.0712256	0.0075299		4.8348	-0.0395808	4.8348	0.0787555																	9.40415					5.2741							2.55304					551.456
0.0896024	0.0456568	0.0582056	0.0177599		4.8649	0.135259	4.8649	0.0759655																	47.4669					11.8667							1.39067					551.456
0.141682	0.103317	0.0284456	0.0216659		4.8949	0.244999	4.8949	0.0501115																						3.29028												544.127
0.0765824	0.0103168	0.0954056	0.0283619		4.9249	0.0868992	4.9249	0.123768																						1.04491												538.512
-0.0145576	0.0214768	0.0730856	0.0562619		4.955	0.0069192	4.955	0.129348																						21.0964												519.917
0.119362	-0.0492032	0.0749456	0.0664919		4.985	0.0701592	4.985	0.141437																						11.8667												301.44
-0.0573376	0.0530968	0.0526256	0.0551459		5.015	-0.0042408	5.015	0.107772																						5.2741												297.206
0.0393824	-0.0361832	-0.0106144	0.0419399		5.045	0.0031992	5.045	0.0313255																						9.40415												294.693
0.0319424	-0.0547832	-0.0013144	0.0609119		5.0751	-0.0228408	5.0751	0.0595975																						2.67496												289.673
0.0152024	-0.0715232	-0.0161944	0.0873239		5.1051	-0.0563208	5.1051	0.0711295																						1.50466												284.582
0.0710024	0.0251968	-0.0087544	0.0696539		5.1351	0.0961992	5.1351	0.0608995																						8.81718												262.552
-0.0350176	-0.0547832	0.0265856	0.0850919		5.1652	-0.0898008	5.1652	0.111677																						3.87485												230.387
0.0300824	-0.106863	0.0358856	0.0971819		5.1952	-0.0767808	5.1952	0.133068																						2.34404												179.178
-0.0554776	0.120057	0.0284456	0.11448		5.2252	0.0645792	5.2252	0.142926																						3.44421												173.833
0.160282	-0.0101432	0.0526256	0.0988559		5.2553	0.150139	5.2553	0.151481																						7.03213												173.833
0.104482	-0.0696632	0.0637856	0.139776		5.2853	0.0348192	5.2853	0.203562																						13.8912												173.833
0.0338024	-0.0361832	0.0321656	0.122478		5.3153	-0.0023808	5.3153	0.154643																						3.63897												173.706
-0.0926776	0.0754168	0.0582056	0.0994139		5.3453	-0.0172608	5.3453	0.157619																						13.3259												173.706
-0.0629176	0.0400768	0.0563456	0.0756059		5.3754	-0.0228408	5.3754	0.131951																						5.31772												173.706
-0.0443176	-0.0436232	0.0749456	0.0774659		5.4054	-0.0879408	5.4054	0.152412																						5.6476												173.306
-0.0443176	-0.0250232	0.112146	0.0776519		5.4354	-0.0693408	5.4354	0.189798																						2.62792												170.161
-0.0480376	-0.0324632	0.108426	0.0791399		5.4655	-0.0805008	5.4655	0.187565																						9.40415												163.394
-0.0052576	-0.0882632	0.0786656	0.0700259		5.4955	-0.0935208	5.4955	0.148692																						1.13774												163.394
0.0635624	-0.0380432	0.0451856	0.0724439		5.5255	0.0255192	5.5255	0.117629																						2.35104												163.394
-0.0071176	0.0233368	0.0451856	0.0292919		5.5556	0.0162192	5.5556	0.0744775																						1.56915												163.394
0.0133424	-0.0082832	0.0563456	0.0512399		5.5856	0.0050592	5.5856	0.107586																						14.4626												160.706
0.0114824	-0.0417632	0.0972656	0.0681659		5.6156	-0.0302808	5.6156	0.165432																						5.06313												159.559
0.0784424	0.0344968	0.0861056	0.0735599		5.6456	0.112939	5.6456	0.159665																						1.75803												159.559
-0.0219976	0.0475168	0.121446	0.10425		5.6757	0.0255192	5.6757	0.225695																						1.31852												156.788
-0.0145576	-0.0306032	0.112146	0.0716999		5.7057	-0.0451608	5.7057	0.183845																						3.00933												153.802
0.110062	-0.168243	0.153066	0.0672359		5.7357	-0.0581808	5.7357	0.220302																						2.35104												143.267
0.0282224	0.0047368	0.167946	0.0696539		5.7658	0.0329592	5.7658	0.237599																						4.92755												109.541
0.0059024	-0.0715232	0.158646	0.0506819		5.7958	-0.0656208	5.7958	0.209327																						17.9942												109.469
0.0821624	-0.0529232	0.158646	0.0166439		5.8258	0.0292392	5.8258	0.175289																						4.9741												109.389
0.0114824	-0.134763	0.141906	0.0344999		5.8559	-0.123281	5.8559	0.176405																						5.34992												109.389
0.0989024	-0.0082832	0.128886	0.0131099		5.8859	0.0906192	5.8859	0.141995																						5.00817												109.389
0.111922	-0.0157232	0.136326	0.0090179		5.9159	0.0961992	5.9159	0.145343																						5.80785												107.172
0.0319424	-0.0287432	0.136326	0.0131099		5.9459	0.0031992	5.9459	0.149435																						8.40331												97.0108
0.147262	-0.0752432	0.0972656	0.0225959		5.976	0.0720192	5.976	0.119861																						2.08258												93.2519
0.0728624	-0.0361832	0.0879656	0.0214799		6.006	0.0366792	6.006	0.109446																						2.35104												73.5401
0.0561224	-0.0994232	0.114006	-0.0062341		6.036	-0.0433008	6.036	0.107772																						2.72135												73.5386
0.0598424	0.0735568	0.119586	-0.0147901		6.0661	0.133399	6.0661	0.104795																						15.4994												73.3359
0.0617024	-0.0250232	0.115866	0.0058559		6.0961	0.0366792	6.0961	0.121721																						23.7334												73.3359
-0.0219976	-0.0399032	0.127026	-0.0105121		6.1261	-0.0619008	6.1261	0.116514																						16.7185												73.2822
0.0245024	-0.0826832	0.145626	-0.0196261		6.1562	-0.0581808	6.1562	0.125999																						42.8634												73.2822
0.139822	0.0010168	0.119586	-0.0099541		6.1862	0.140839	6.1862	0.109632																						8.88302												73.2822
-0.0275776	-0.0231632	0.0861056	-0.0147901		6.2162	-0.0507408	6.2162	0.0713155																						11.8667												69.6404
0.0821624	-0.0529232	0.0730856	-0.0226021		6.2462	0.0292392	6.2462	0.0504835																						14.8609												68.932
0.0226424	-0.0529232	0.123306	-0.0343201		6.2763	-0.0302808	6.2763	0.0889855																						50.4774												68.932
0.0449624	-0.0175832	0.104706	-0.0408301		6.3063	0.0273792	6.3063	0.0638755																						24.2524												68.932
0.160282	-0.0733832	0.0675056	-0.0382261		6.3363	0.0868992	6.3363	0.0292795																						8.98781												68.932
-0.0033976	-0.0306032	0.0414656	-0.0222301		6.3664	-0.0340008	6.3664	0.0192355																						5.00817												64.9897
0.137962	0.0196168	0.0842456	-0.0413881		6.3964	0.157579	6.3964	0.0428575																						145.632												62.7478
0.0765824	-0.0566432	0.0507656	-0.0406441		6.4264	0.0199392	6.4264	0.0101215																						35.4562												60.6217
0.115642	-0.0919832	0.0451856	-0.0265081		6.4565	0.0236592	6.4565	0.0186775																						74.5327												54.9946
0.0040424	0.0196168	0.0637856	-0.0075361		6.4865	0.0236592	6.4865	0.0562495																						304.518												51.8183
0.0710024	-0.0120032	0.0619256	-0.0136741		6.5165	0.0589992	6.5165	0.0482515																						77.2755												51.5061
0.0338024	-0.0157232	0.0619256	-0.0086521		6.5465	0.0180792	6.5465	0.0532735																						3.07489												51.5061
0.0654224	-0.0603632	0.0396056	-0.0160921		6.5766	0.0050592	6.5766	0.0235135																						7.43044												51.4684
0.0040424	-0.0268832	0.0582056	0.0049259		6.6066	-0.0228408	6.6066	0.0631315																						17.8492												50.4251
-0.0331576	0.0158968	0.0823856	8.99e-05		6.6366	-0.0172608	6.6366	0.0824755																						31.6446												50.418
0.0412424	-0.0585032	0.0693656	0.0058559		6.6667	-0.0172608	6.6667	0.0752215																						16.7185												50.418
0.0282224	0.0995968	0.0340256	0.0289199		6.6967	0.127819	6.6967	0.0629455																						2.62792												50.3785
0.0207824	-0.0473432	0.0321656	0.0296639		6.7267	-0.0265608	6.7267	0.0618295																						6.30799												48.9107
0.0431024	-0.121743	0.0303056	-0.0023281		6.7568	-0.0786408	6.7568	0.0279775																						41.5194												48.9107
0.0245024	-0.0343232	0.0117056	0.0039959		6.7868	-0.0098208	6.7868	0.0157015																						28.5173												48.4131
0.0710024	-0.248223	0.0042656	0.0036239		6.8168	-0.177221	6.8168	0.0078895																						13.1611												47.2768
-0.0684976	-0.157083	-0.0106144	-0.0071641		6.8468	-0.225581	6.8468	-0.0177785																						7.5947												46.7902
0.0133424	-0.129183	-0.0217744	0.0149699		6.8769	-0.115841	6.8769	-0.0068045																						5.43904												46.4798
-0.0926776	-0.0380432	-0.0292144	0.0402659		6.9069	-0.130721	6.9069	0.0110515																						16.7185												45.6443
-0.0647776	0.0140368	-0.0664144	0.0356159		6.9369	-0.0507408	6.9369	-0.0307985																						3.83438												38.6245
-0.0368776	-0.0250232	-0.0459544	0.0510539		6.967	-0.0619008	6.967	0.0050995																						21.0964												37.6526
0.0561224	-0.119883	-0.0310744	0.0750479		6.997	-0.0637608	6.997	0.0439735																						7.46422												37.548
-0.0033976	-0.0975632	-0.0310744	0.0499379		7.027	-0.100961	7.027	0.0188635																						20.5261												37.548
0.0393824	0.0251968	-0.0385144	0.0384059		7.0571	0.0645792	7.0571	-0.0001085																						8.1124												37.548
0.0133424	0.0196168	-0.0515344	0.0032519		7.0871	0.0329592	7.0871	-0.0482825																						56.6729												37.5205
-0.0461776	0.0140368	-0.0366544	-0.0043741		7.1171	-0.0321408	7.1171	-0.0410285																						9.37617												37.5205
-0.0052576	-0.0510632	-0.0589744	0.0010199		7.1471	-0.0563208	7.1471	-0.0579545																						24.566												37.4724
-0.0182776	-0.0492032	-0.0515344	-0.0101401		7.1772	-0.0674808	7.1772	-0.0616745																						5.80829												36.7547
-0.0405976	-0.0510632	-0.0385144	-0.0030721		7.2072	-0.0916608	7.2072	-0.0415865																						31.6446												35.2932
0.0263624	-0.0696632	-0.0292144	-0.0147901		7.2372	-0.0433008	7.2372	-0.0440045																						9.32218												34.7677
-0.129878	-0.0678032	-0.0589744	0.0134819		7.2673	-0.197681	7.2673	-0.0454925																						9.81601												34.4648
0.0728624	-0.0361832	-0.0385144	-0.0140461		7.2973	0.0366792	7.2973	-0.0525605																						42.8948												33.461
0.0319424	-0.0287432	-0.0180544	-0.0263221		7.3273	0.0031992	7.3273	-0.0443765																						1.31852												31.0383
-0.0145576	-0.0064232	-0.0385144	-0.0345061		7.3574	-0.0209808	7.3574	-0.0730205																						3.02963												29.1363
0.0096224	-0.0473432	-0.0236344	-0.0216721		7.3874	-0.0377208	7.3874	-0.0453065																						27.2667												28.1897
0.0635624	-0.0752432	-0.0236344	-0.0066061		7.4174	-0.0116808	7.4174	-0.0302405																						21.0964												27.6144
0.0617024	-0.151503	-0.0478144	-0.0510601		7.4474	-0.0898008	7.4474	-0.0988745																						174.587												26.8746
-0.0461776	-0.0287432	-0.0478144	-0.0380401		7.4775	-0.0749208	7.4775	-0.0858545																						10.8854												26.5163
-0.100118	0.0084568	-0.0478144	-0.0490141		7.5075	-0.0916608	7.5075	-0.0968285																						33.5309												24.0561
-0.0703576	-0.0417632	-0.0310744	-0.0631501		7.5375	-0.112121	7.5375	-0.0942245																						3.87485												22.7133
-0.0963976	-0.0436232	-0.0161944	-0.0759841		7.5676	-0.140021	7.5676	-0.0921785																						18.3158												21.7292
-0.0238576	-0.0529232	0.0005456	-0.0620341		7.5976	-0.0767808	7.5976	-0.0614885																						16.657												21.7292
-0.0443176	-0.0138632	-0.0236344	-0.0369241		7.6276	-0.0581808	7.6276	-0.0605585																						15.4994												21.7132
-0.0257176	-0.0975632	-0.0626944	-0.0315301		7.6577	-0.123281	7.6577	-0.0942245																						22.7746												21.7132
-0.124298	-0.166383	-0.0608344	-0.0752401		7.6877	-0.290681	7.6877	-0.136074																						13.7768												21.7132
-0.107558	-0.0566432	-0.0701344	-0.0733801		7.7177	-0.164201	7.7177	-0.143514																						1.66722												20.6342
-0.215438	-0.0919832	-0.0831544	-0.0622201		7.7477	-0.307421	7.7477	-0.145374																						7.5947												20.4243
-0.0182776	-0.0919832	-0.0571144	-0.0741241		7.7778	-0.110261	7.7778	-0.131239																						11.3921												20.4243
-0.0182776	-0.0845432	-0.0478144	-0.0657541		7.8078	-0.102821	7.8078	-0.113569																						72.7949												17.0906
0.0077624	-0.103143	-0.0924544	-0.0583141		7.8378	-0.0953808	7.8378	-0.150768																						13.7768												16.7295
-0.0722176	-0.134763	-0.105474	-0.0629641		7.8679	-0.206981	7.8679	-0.168438																						24.4922												16.7295
0.0170624	-0.0882632	-0.0571144	-0.0488281		7.8979	-0.0712008	7.8979	-0.105942																						5.2741												16.2294
0.104482	-0.0659432	-0.0347944	-0.0332041		7.9279	0.0385392	7.9279	-0.0679985																						22.5904												14.6231
0.104482	-0.151503	-0.0701344	-0.0146041		7.958	-0.0470208	7.958	-0.0847385																						27.4526												14.1276
0.0263624	-0.132903	-0.0645544	-0.0203701		7.988	-0.106541	7.988	-0.0849245																						9.40415												13.6736
-0.0368776	-0.0789632	-0.0254944	-0.0173941		8.018	-0.115841	8.018	-0.0428885																						37.6166												13.6736
0.0710024	-0.171963	0.0061256	-0.0017701		8.048	-0.100961	8.048	0.0043555																						7.91733												13.3946
-0.0033976	-0.211023	0.0582056	-0.0023281		8.0781	-0.214421	8.0781	0.0558775																						5.21726												13.3946
-0.0257176	-0.0622232	0.0061256	-0.0121861		8.1081	-0.0879408	8.1081	-0.0060605																						6.27661												12.9941
-0.0443176	-0.110583	-0.0031744	-0.0060481		8.1381	-0.154901	8.1381	-0.0092225																						21.7708												12.076
-0.0164176	-0.0919832	-0.0329344	-0.0213001		8.1682	-0.108401	8.1682	-0.0542345																						16.934												10.9358
0.0003224	0.0010168	-0.0292144	-0.0214861		8.1982	0.0013392	8.1982	-0.0507005																						7.40313												10.5647
-0.0629176	0.0419368	-0.0422344	-0.0226021		8.2282	-0.0209808	8.2282	-0.0648365																						149.771												10.4572
0.0747224	-0.0510632	-0.0422344	-0.0067921		8.2583	0.0236592	8.2583	-0.0490265																						32.5672												10.2118
0.0542624	0.0902968	-0.0329344	-0.0082801		8.2883	0.144559	8.2883	-0.0412145																						3.44421												9.85917
0.0617024	-0.108723	-0.0013144	-0.0053041		8.3183	-0.0470208	8.3183	-0.0066185																						3.44421												9.16699
0.0821624	-0.0268832	-0.0031744	0.0077159		8.3483	0.0552792	8.3483	0.0045415																						37.6166												9.16699
-0.0443176	-0.0399032	0.0210056	0.0054839		8.3784	-0.0842208	8.3784	0.0264895																						15.4994												9.16699
0.0765824	-0.190563	-0.0031744	0.0039959		8.4084	-0.113981	8.4084	0.0008215																						1.24352												8.97333
0.0617024	-0.0008432	-0.0050344	0.0021359		8.4384	0.0608592	8.4384	-0.0028985																						55.1073												8.61649
-0.0201376	0.0158968	-0.0403744	0.0032519		8.4685	-0.0042408	8.4685	-0.0371225																						10.8854												8.61649
-0.0108376	-0.0231632	-0.0775744	-0.0142321		8.4985	-0.0340008	8.4985	-0.0918065																						220.429												8.61649
-0.0126976	-0.0696632	-0.0943144	-0.0410161		8.5285	-0.0823608	8.5285	-0.13533																						4.73801												7.91028
-0.0275776	-0.199863	-0.0738544	-0.0341341		8.5586	-0.227441	8.5586	-0.107989																						184.613												7.84348
0.0840224	-0.0845432	-0.0626944	-0.0544081		8.5886	-0.0005208	8.5886	-0.117102																						47.4669												7.63698
-0.0201376	-0.0733832	-0.0347944	-0.0704041		8.6186	-0.0935208	8.6186	-0.105199																						12.1185												7.63698
-0.0071176	-0.0622232	-0.0682744	-0.0759841		8.6486	-0.0693408	8.6486	-0.144259																						2.08258												7.32772
0.0170624	-0.129183	-0.0608344	-0.0570121		8.6787	-0.112121	8.6787	-0.117847																						17.8813												7.18363
0.0375224	-0.0324632	-0.0664144	-0.0300421		8.7087	0.0050592	8.7087	-0.0964565																						5.80829												7.18363
-0.0536176	0.0493768	-0.0236344	-0.0296701		8.7387	-0.0042408	8.7387	-0.0533045																						47.4669												7.18363
0.0245024	-0.140343	-0.0161944	-0.0153481		8.7688	-0.115841	8.7688	-0.0315425																						55.1073												7.01501
0.0691424	0.0196168	-0.0031744	0.0160859		8.7988	0.0887592	8.7988	0.0129115																						4.17962												6.87433
-0.0108376	-0.121743	-0.0031744	0.0149699		8.8288	-0.132581	8.8288	0.0117955																						49.0823												6.43827
0.0263624	-0.0454832	-0.0031744	-0.0103261		8.8589	-0.0191208	8.8589	-0.0135005																						7.77318												6.43827
0.0672824	-0.0380432	-0.0143344	-0.0320881		8.8889	0.0292392	8.8889	-0.0464225																						118.667												6.43355
0.0858824	-0.168243	-0.0013144	-0.0259501		8.9189	-0.0823608	8.9189	-0.0272645																						71.2003												6.30225
0.0524024	-0.0324632	-0.0068944	-0.0235321		8.9489	0.0199392	8.9489	-0.0304265																						8.81718												6.11384
-0.0108376	-0.0919832	-0.0143344	-0.0140461		8.979	-0.102821	8.979	-0.0283805																						18.8083												5.9096
																														13.1367												5.14553
																														8.81718												4.52519
																														19.7102												4.43691
																														75.2332												4.41165
																														6.01866												4.15934
																														25.0777												3.52371
																														13.1611												3.31453
																														2.08258												2.90073
																														24.4922												2.71415
																														12.1185												2.71415
																														9.40415												2.55304
																														47.4669												1.39067
																														471.089												1000
																														206.155												1000
																														622.475												1000
																														62.2823												1000
																														53.3256												1000
																														518.608												1000
																														162.292												1000
																														342.247												1000
																														90.0207												1000
																														156.738												1000
																														180.231												1000
																														549.054												1000
																														429.484												1000
																														45.2355												1000
																														77.2569												1000
																														138.246												1000
																														142.718												1000
																														221.394												1000
																														241.945												1000
																														611.04												1000
																														215.725												1000
																														455.579												1000
																														141.772												1000
																														23.181												1000
																														9.40415												1000
																														17.8001												1000
																														11.8667												1000
																														30.3788												1000
																														407.743												1000
																														112.213												1000
																														210.526												1000
																														330.716												1000
																														272.839												1000
																														170.496												1000
																														50.0949												1000
																														175.496												1000
																														367.6												1000
																														309.137												1000
																														463.309												1000
																														137.349												1000
																														116.838												1000
																														207.921												1000
																														193.755												1000
																														177.535												1000
																														171.252												1000
																														336.809												1000
																														80.4643												1000
																														428.287												1000
																														267.671												1000
																														145.389												1000
																														177.623												1000
																														121.269												1000
																														40.4018												1000
																														185.222												1000
																														317.3												1000
																														144.97												1000
																														281.277												1000
																														217.819												1000
																														137.71												1000
																														116.307												1000
																														250.786												1000
																														247.586												1000
																														258.12												1000
																														278.645												1000
																														414.958												1000
																														177.504												1000
																														247.846												1000
																														159.59												1000
																														110.092												1000
																														615.388												1000
																														58.3266												1000
																														49.5898												1000
																														137.305												1000
																														165.023												1000
																														567.459												1000
																														422.275												1000
																														77.5289												1000
																														86.1297												1000
																														669.985												1000
																														38.5094												1000
																														95.134												1000
																														478.101												933.626
																														157.601												588.653
																														161.198												588.389
																														509.415												588.385
																														49.5842												588.295
																														345.838												582.135
																														156.981												581.514
																														343.418												565.868
																														227.289												556.502
																														215.815												509.986
																														230.501												413.434
																														136.968												332.516
																														7.36507												300.164
																														160.992												73.2822
																														436.792												68.932
																														148.38												67.314
																														373.389												53.3542
																														585.606												37.3655
																														10.8854												1000
																														13.1367												1000
																														69.4658												1000
																														15.6147												1000
																														10.6605												1000
																														17.5594												1000
																														37.6166												1000
																														13.6134												1000
																														7.5947												1000
																														19.7102												1000
																														9.40415												1000
																														59.8339												1000
																														18.8083												1000
																														7.28692												1000
																														84.3856												1000
																														4.49856												1000
																														6.27661												1000
																														47.4669												1000
																														21.0964												586.687
																														34.0391												586.257
																														74.6476												586.257
																														13.6134												577.941
																														7.41792												566.443
																														40.6737												551.456
																														291.536												551.456
																														31.6446												543.245
																														52.5013												538.512
																														48.9843												295.906
																														34.8866												281.896
																														24.4922												174.012
																														15.1894												173.846
																														21.0964												173.833
																														240.003												173.833
																														29.6125												173.706
																														23.2491												173.706
																														6.27661												173.706
																														27.2667												173.706
																														21.0964												171.658
																														4.38633												170.161
																														24.4922												170.161
																														66.874												170.161
																														77.5941												170.161
																														25.2045												165.074
																														35.9885												165.074
																														14.1194												165.074
																														7.5947												163.394
																														51.7588												163.394
																														29.6125												163.394
																														57.2373												159.559
																														203.723												149.258
																														7.5947												149.258
																														6.59262												148.736
																														27.2667												143.696
																														47.7154												143.696
																														153.096												141.288
																														37.6166												134.514
																														37.1672												134.514
																														32.5439												130.358
																														13.7768												122.829
																														11.5828												119.416
																														45.5885												116.212
																														55.1073												110.361
																														9.37617												109.477
																														27.9339												107.605
																														16.2181												102.896
																														63.2892												102.76
																														26.8095												100.48
																														67.3533												98.3349
																														40.1607												90.4906
																														13.7768												90.4906
																														4.16516												89.0057
																														72.045												86.5979
																														36.4908												79.6425
																														24.2524												73.3359
																														36.4908												73.3359
																														27.2667												73.3359
																														42.1928												73.3359
																														14.134												73.2822
																														43.9852												73.1828
																														37.2555												72.4651
																														12.283												72.2125
																														27.2667												69.6404
																														21.2533												68.932
																														21.956												67.8341
																														39.033												67.8126
																														35.0404												65.0748
																														23.9798												64.9897
																														137.222												64.9897
																														13.7768												62.7478
																														63.9653												61.9252
																														16.657												58.6218
																														21.2709												58.2359
																														12.6145												56.7479
																														149.353												51.8183
																														202.194												51.5061
																														456.308												51.4684
																														155.319												50.9186
																														5.2741												50.3785
																														339.221												49.0268
																														146.558												48.9327
																														16.4119												47.7557
																														23.7334												47.1403
																														24.7417												43.0893
																														7.5947												42.5765
																														7.40313												41.485
																														3.07074												37.548
																														16.7185												37.5205
																														7.5947												37.5205
																														12.6145												37.5205
																														16.7185												37.5205
																														7.19451												37.5205
																														35.6002												37.4059
																														16.7185												35.6559
																														38.8907												34.2573
																														26.3705												32.1269
																														43.6467												32.1269
																														8.81718												31.0383
																														24.2447												30.0144
																														3.56134												30.0144
																														34.8866												28.2461
																														13.7768												28.2103
																														36.299												28.1897
																														18.8083												28.1897
																														47.4669												26.531
																														11.8667												23.838
																														27.5537												21.7132
																														32.3156												21.4573
																														65.7028												20.6342
																														30.2772												18.5014
																														43.0464												16.0643
																														29.6125												13.6837
																														43.1154												13.4605
																														39.033												12.8619
																														26.8095												6.77279
																														21.0964												3.65967
																														141.037												1000
																														9.41492												1000
																														36.5592												298.89
																														15.8223												282.345
																														7.40313												159.559
																														24.0746												25.8939
																														222.77												20.6342
																														353.724												1000
																														7.40313												1000
																														14.8887												1000
																														1.99936												1000
																														5.46727												1000
																														16.1011												1000
																														588.116												867.668
																														4.68481												402.513
																														3.56134												300.164
																														642.886												173.833
																														3.56134												109.752
																														4.17962												109.389
																														2.96668												73.2822
																														1.50466												72.3548
																														9.37617												51.4684
																														0.890334												48.4131
																														3.87485												20.6342
																														15.4994												20.4243
																														162.312												17.1382
																														684.39												16.0643
																														7.43044												16.0643
																														30.3788												15.6872
																														97.1025												13.6736
																														24.4922												12.9638
																														566.779												9.16027
																														3.37043												4.41165
																														11.8667												4.05442
																														75.0567												3.56871
																														2.75583												2.00803
																														5.99966												1000
																														28.7179												1000
																														167.328												1000
																														47.0786												1000
																														151.104												1000
																														30.619												1000
																														34.5035												1000
																														24.0009												1000
																														283.178												1000
																														6.84485												1000
																														221.304												1000
																														18.1396												1000
																														398.853												1000
																														26.3349												1000
																														107.217												1000
																														22.0771												1000
																														233.585												1000
																														48.1087												1000
																														17.036												1000
																														22.7006												1000
																														72.3263												1000
																														74.9083												1000
																														350.049												1000
																														293.954												1000
																														41.5013												1000
																														193.772												1000
																														62.4799												1000
																														262.934												1000
																														146.798												1000
																														65.4109												1000
																														52.8366												1000
																														169.025												1000
																														33.2796												1000
																														39.6017												1000
																														617.63												1000
																														624.045												1000
																														68.623												1000
																														47.8669												1000
																														352.778												1000
																														71.6271												1000
																														38.205												1000
																														97.3436												1000
																														93.8843												1000
																														64.8988												1000
																														62.1286												1000
																														36.7995												1000
																														82.1713												1000
																														29.803												1000
																														35.9468												1000
																														17.9164												1000
																														24.6847												1000
																														70.8844												1000
																														24.5642												1000
																														87.2218												1000
																														11.3786												1000
																														16.6614												1000
																														14.6588												1000
																														307.471												1000
																														61.592												588.829
																														8.13716												588.664
																														63.3211												588.567
																														385.386												588.358
																														170.626												587.332
																														54.5088												587.08
																														169.956												586.788
																														137.288												586.568
																														163.92												585.683
																														96.3474												582.077
																														189.373												581.041
																														24.8038												574.916
																														503.919												573.86
																														17.1244												573.568
																														350.152												573.326
																														371.814												570.507
																														245.305												569.59
																														160.13												563.319
																														338.642												562.126
																														212.192												561.538
																														104.956												557.724
																														9.72177												557.724
																														87.547												546.472
																														64.3484												468.081
																														601.533												462.076
																														90.8943												457.295
																														109.03												455.509
																														731.538												406.698
																														101.923												376.012
																														179.204												301.495
																														199.034												300.99
																														235.538												299.67
																														189.484												299.436
																														11.9649												297.61
																														23.9057												294.401
																														45.7736												291.369
																														38.7369												285.606
																														47.695												285.097
																														9.36265												284.572
																														18.3279												283.221
																														7.45894												281.997
																														77.7053												281.541
																														9.43019												278.338
																														42.6992												275.25
																														93.1025												274.995
																														52.6201												272.345
																														24.2708												271.608
																														14.3209												270.614
																														19.0334												174.087
																														49.5407												174.007
																														12.0584												173.764
																														39.0963												170.472
																														44.7794												170.472
																														22.1996												169.65
																														61.5075												168.2
																														50.6036												167.545
																														102.261												165.441
																														19.0334												164.923
																														116.703												164.815
																														38.7369												164.601
																														44.808												162.453
																														19.4738												137.54
																														17.4609												109.839
																														13.614												109.823
																														9.41614												109.74
																														11.676												109.569
																														11.8488												109.22
																														15.7497												108.468
																														18.6841												107.968
																														105.947												107.953
																														42.2461												107.605
																														10.5165												106.59
																														17.4888												104.622
																														21.4352												101.952
																														21.4586												100.684
																														19.7345												97.8162
																														58.0439												73.4027
																														85.2479												73.3474
																														61.6127												71.5834
																														41.2726												69.8144
																														16.3705												69.6324
																														86.3494												68.9672
																														21.5731												68.0427
																														17.0947												63.0402
																														60.6123												51.4599
																														113.788												51.1748
																														17.2409												50.7274
																														21.1595												49.9771
																														1.47066												37.4352
																														12.0123												35.2482
																														93.0684												25.8695
																														21.9146												7.72185
																														24.2632												3.48788
																														465.602												1000
																														656.851												1000
																														350.822												1000
																														185.478												1000
																														319.572												1000
																														119.949												1000
																														373.052												1000
																														16.6137												1000
																														384.993												1000
																														72.2948												1000
																														29.5738												1000
																														163.94												1000
																														18.1242												1000
																														11.183												1000
																														165.202												1000
																														27.7862												1000
																														42.1209												1000
																														384.752												1000
																														20.5191												1000
																														329.603												1000
																														20.3269												1000
																														19.4589												1000
																														73.3208												1000
																														33.3881												1000
																														150.722												1000
																														21.197												997.522
																														7.87731												889.634
																														17.6413												575.702
																														153.16												563.096
																														181.424												556.396
																														60.8231												533.643
																														139.997												523.608
																														30.7331												301.474
																														128.672												300.532
																														64.9638												300.098
																														30.3214												287.501
																														28.8055												286.773
																														65.2469												173.067
																														14.3569												169.172
																														38.4897												168.751
																														153.194												168.156
																														25.2668												166.997
																														18.3373												166.687
																														234.417												165.17
																														138.097												108.012
																														178.957												107.988
																														216.671												106.681
																														175.886												105.098
																														74.4613												72.6154
																														68.6621												69.7209
																														272.203												27.831
																														510.07												1000
																														603.674												1000
																														49.4302												1000
																														224.391												1000
																														37.0003												1000
																														82.3313												1000
																														198.242												1000
																														25.1453												1000
																														179.924												1000
																														177.129												1000
																														59.9753												1000
																														286.158												1000
																														225.255												1000
																														187.99												1000
																														80.5262												1000
																														664.443												1000
																														229.459												1000
																														7.03288												1000
																														142.354												1000
																														190.058												1000
																														371.204												1000
																														172.503												1000
																														166.111												1000
																														237.849												1000
																														263.884												1000
																														149.425												1000
																														160.111												1000
																														614.821												1000
																														31.2257												1000
																														19.9282												1000
																														313.474												1000
																														87.7288												1000
																														269.181												1000
																														154.08												1000
																														53.965												1000
																														399.087												1000
																														303.583												1000
																														62.0228												1000
																														117.967												1000
																														195.439												1000
																														137.948												1000
																														60.2482												1000
																														277.59												1000
																														507.024												1000
																														123.459												1000
																														546.693												1000
																														279.715												1000
																														71.3804												1000
																														486.085												1000
																														87.0232												1000
																														74.8415												1000
																														263.326												1000
																														30.5377												1000
																														104.086												1000
																														82.3548												1000
																														613.479												1000
																														91.0092												1000
																														627.965												1000
																														78.9056												1000
																														57.9917												1000
																														115.841												1000
																														64.4388												1000
																														331.576												1000
																														37.6071												1000
																														184.086												1000
																														96.9476												1000
																														216.641												1000
																														72.9909												1000
																														230.836												1000
																														108.77												1000
																														218.919												1000
																														339.641												1000
																														36.5629												1000
																														191.672												1000
																														62.7319												1000
																														156.171												1000
																														63.9865												1000
																														584.128												1000
																														79.8169												1000
																														243.713												1000
																														412.929												1000
																														14.2791												1000
																														65.7409												1000
																														120.911												1000
																														249.281												1000
																														179.555												1000
																														222.518												1000
																														72.4385												1000
																														191.569												1000
																														53.3376												1000
																														191.435												1000
																														20.4911												1000
																														84.2188												1000
																														156.935												1000
																														165.446												1000
																														173.046												1000
																														204.542												1000
																														156.373												1000
																														173.802												1000
																														250.762												1000
																														260.674												1000
																														437.55												1000
																														559.332												1000
																														671.641												1000
																														197.824												1000
																														25.2602												1000
																														184.091												1000
																														61.3772												971.23
																														61.9056												925.828
																														286.772												817.103
																														109.008												588.287
																														72.1229												588.286
																														258.946												587.827
																														88.8781												582.179
																														184.091												577.839
																														15.8955												577.169
																														286.273												574.219
																														382.75												572.407
																														27.5131												564.879
																														204.074												554.772
																														11.705												547.729
																														83.6066												544.963
																														67.2504												540.21
																														30.0708												537.721
																														307.885												532.993
																														156.607												476.952
																														535.388												473.655
																														193.518												454.508
																														140.476												338.154
																														170.31												301.465
																														243.794												300.945
																														33.4289												299.795
																														341.773												297.272
																														131.168												287.017
																														265.971												190.298
																														35.8465												173.113
																														196.008												173.031
																														141.852												159.897
																														266.674												133.924
																														192.362												107.883
																														156.607												100.797
																														184.091												78.8145
																														187.942												41.5901
																														196.246												21.0586
																														206.268												16.7873

## Sheet: Fig. 4
Influenza A virus diffusion through mucus gel networks
Logan Kaler1, Ethan Iverson2, Shahed Bader3, Daniel Song3, Margaret A. Scull2, Gregg A. Duncan1,3
1Biophysics Program, , University of Maryland, College Park, MD, USA
2Department of Cell Biology & Molecular Genetics, , University of Maryland, College Park, MD, USA
3Fischell Department of Bioengineering, University of Maryland, College Park, MD, USA
*Correspondence to: Gregg Duncan; email: gaduncan@umd.edu
Figure 4. The effect of neuraminidase (NA) inhibition on IAV diffusion through and adhesion to human mucus
ξ (nm)					IAV log10[MSD1s]					σ (µm)					K3D (mM)
Patient 5	Patient 5 NAI	Patient 9	Patient 9 NAI		Patient 5	Patient 5 NAI	Patient 9	Patient 9 NAI		Patient 5	Patient 5 NAI	Patient 9	Patient 9 NAI		Patient 5	Patient 5 NAI	Patient 9	Patient 9 NAI
150.325	255.553	113.349	167.968		-2.55533	-4.85699	-2.43177	-1.67434		0.240809	0.0646565	1.29535	0.303775		1000	1000	46.8925	1000
413.082	562.426	93.5809	121.452		-2.38974	-3.11153	-0.679397	-1.84722		0.141093	0.0694886	0.303995	0.47778		1000	1000	171.225	1000
111.292	117.481	73.9729	175.159		-3.09968	-2.9677	-0.513499	-2.155		0.14456	1.9387	1.27871	0.581796		1000	1000	317.16	1000
306.378	170.815	78.7982	331.421		-1.8076	-2.24302	-2.08446	-1.90591		0.070608	0.200187	0.373746	2.18449		1000	1000	1000	1000
264.71	125.001	88.6107	192.664		-0.868189	-3.34713	-2.64378	-1.98607		1.10174	0.0778002	2.04538	0.443049		1000	1000	1000	1000
538.406	128.882	131.352	102.596		-1.8505	-2.3683	-3.20853	-2.16224		0.299915	0.114384	0.202957	0.583611		1000	1000	1000	1000
273.446	548.833	141.853	190.004		-0.640563	-2.79689	-2.327	-2.64587		0.822561	0.102236	0.108227	0.199539		773.348	1000	1000	1000
385.554	255.358	143.711	176.263		-2.36525	-2.46881	-1.8464	-2.28768		0.289231	0.140914	0.270816	0.468836		390.526	1000	1000	1000
236.75	393.389	97.3501	201.977		-1.5402	-3.03897	-1.27173	-1.60776		0.77737	0.104976	0.0871232	0.191906		326.773	167.39	1000	1000
271.687	144.287	109.439	151.289		-0.594739	-2.17973	-1.69295	-1.14033		0.172162	0.251316	0.191947	0.260584		325.448	117.007	1000	1000
	220.643	147.683	88.494		-1.75958	-0.347319	-1.56905	-1.82795		1.01038	1.10977	0.210624	0.209972		221.041	79.455	1000	1000
	141.445	716.429	573.303		-0.788479	-0.225403	-0.494904	0.720631		0.148138	1.58019	0.652088	0.205201		197.605	55.8038	1000	1000
	300.709	183.698	104.565		-2.39936	-2.56991	-1.57175	-2.22405		0.278186	0.182864	0.562673	0.107043		188.338	43.2899	1000	1000
	705.963	132.295	118.866		-0.367705	-0.912006	-1.09201	-1.68882		0.338356	0.764361	0.355673	0.120165		149.387		1000	222.428
	172.735	136.624	85.0922		-1.85291	0.267829	-0.864899	-2.07293		1.07404	0.129	0.595024	0.271827		147.564		1000	149.009
	231.846	190.338	110.907		-1.2506	-0.563074	-1.24571	-1.04115		1.11486	0.629756	0.418049	0.439348		73.0859			144.277
	355.992	184.742	92.8665		-2.68023	-0.0951763	-1.63371	-1.40719		1.29716	1.40325	0.298837	0.567911		72.0203			108.636
	239.585	192.794	124.538		-1.66537	-2.21645	-1.39203	-0.269646		0.626262	0.738443	0.33024	0.468852					80.6217
	91.5607	251.007	139.622		-1.82134	0.000824377	-1.72886	-1.3454		0.290456	0.490692	0.864188	0.324415					56.9664
	166.803	158.682	133.203		-3.16194	-0.419874	-2.70156	-1.9803		0.784868	0.317983	0.582711	1.78617					55.9329
	222.643	206.508	170.138		-1.21194	-1.97058	-0.541695	-2.27582		1.26694	1.48974	0.960129	1.28474					45.0918
	151.666	307.167	288.282		-1.44529	-3.08058	-0.906403	-1.61436		0.428555	1.81288	1.01019	2.60049					42.2433
	126.207	15.448	111.414		-1.13363	-2.93022	-1.7521	-1.74311		0.144416	1.23468	0.297497	0.384616					39.0633
	315.607	216.843	183.002		-1.31245	-2.27727	-2.09299	-0.175451		0.746919	1.52818	0.491465	0.83576					26.9434
	610.694	211.981	199.355		-1.11815	-2.11088	-2.59139	-2.04902		0.23654	0.458319	0.67518	0.743478					23.2808
	126.055	163.691	228.984		-1.19218	-2.91963	-1.67471	-0.853159		0.500714	0.376662	1.40628	0.537705
	345.864	167.344	185.76		-1.11541	-1.64212	-3.06458	-1.67948		1.44459	1.47656	1.37897	0.366054
	159.393	212.346	215.52		-3.04756		-2.73417	-1.12901		1.08197	0.251596	0.240443	0.254939
	89.309	270.939	175.962		-2.26929		-1.97844	-0.338717		0.443937	1.85148	1.60667	0.268805
	353.787	124.846	173.992		-2.23361		-3.21979	-2.30216		0.671383	1.14471	0.722826	0.705147
	993.746	149.883	84.7941		-2.95558		-2.0908	-1.79951		0.286363	1.31419	0.74781	0.520388
	361.536	509.145	452.995		-2.80768		0.0496056	-1.86236		0.685875	0.281117	0.880079	0.119251
	181.67	139.718	111.875		-2.2983		-1.91876	-0.625123		0.32581	0.1674	0.394475	2.01298
	238.137	274.46	175.349		-2.39984		-1.6482	-0.592796		0.0634374	1.01854	0.647364	1.0628
	149.845	193.165	183.11		-2.39266		-1.46472	-2.01147		0.465332	0.162025	0.492377	1.00752
	388.262	141.438	109.584		-2.39396		-3.93723	-2.232		0.557702	0.0864772	0.791353	1.56498
	218.179	210.481	128.55		-2.54101		-2.70589	-1.85649		0.820657	0.207616	0.536015	0.287123
	513.825	217.292	99.4247		-1.91754		-2.94256	-0.158916		0.666562	0.19654	0.562673	0.372
		176.711	102.554		-2.05836		-1.38734	-1.47891		0.928955	0.219553	0.992919	0.352769
	504.245	297.284	111.152		-0.709342		-2.25153	-1.90567		0.471194	0.288691	0.290008	0.810251
	344.842	202.323	90.0247		-1.80493		-1.56938	-0.708853		0.492655	0.0914001	1.84443	1.33234
	190.771	106.178	87.6728		-1.10407		-1.56564	-1.0557		0.395673	0.2525	0.373333	0.128798
	156.557	140.134	97.0923		-1.82652		-1.61504	-0.196775		0.708784	0.180629	0.224245	0.158243
	147.98	256.181	86.7287		-0.93528		-1.33159	-1.44296		0.526029	0.237621	1.35842	0.287194
	176.73	146.781	98.9004		-1.96847		-2.55721	0.0646826		0.508687	0.0714047	0.108749	0.532787
	924.347	139.181	106.269		-1.47502		-3.10073	-1.0074		0.605149	0.3813	0.398053	0.174945
	223.65	100.248	389.751		-0.87504		-3.79274	-0.471045		0.510052		0.698467	1.28569
	119.008	89.6208	98.768		-1.40612		-2.39848	-2.19159		0.401416		1.55676	0.757289
	329.028	140.818	83.4625		-1.00001		-2.08174	-1.39237		0.626591		0.668982	1.28303
	112.687	135.739	92.8526		-1.72633		-2.29347	-1.24153		0.540101		0.328627	0.885606
	353.553	149.645	83.4083		-1.96441		-1.64689	-1.82013		0.529542		1.41969	0.595407
	412.76	85.1905	102.112		-3.12226		-1.44226	-2.59145		0.610437		0.524142	0.633015
	433.696	147.173	217.956		-1.77676		-1.92727	-1.44694		0.607184		1.10388	0.766995
	602.949	148.461	88.997		-1.46704		-1.64533	-2.37059		0.679701		0.517649	0.555153
	167.957	107.955	176.102		-3.12908		-1.20551	-2.12487		0.563439		0.436654	0.3001
	228.74	162.327	21.2514		-1.39832		-1.92827	-2.5285		0.304147		0.287823	0.172207
	295.096	191.896	92.439		-1.50564		-2.21093	-0.876083		0.0686419		1.1901	1.52504
	248.438	227.148	86.3388		-1.48317		-2.17559	-2.14477		0.133707		0.193559	0.466162
	342.601	111.894	324.352		-1.70454		-1.85428	-1.8656		0.192365		0.422002	0.356339
	436.226	101.192	100.986		-1.50836		-1.84909	-1.95413		0.0900185		0.566424	0.882919
	239.3	161.525	99.9104		-1.52932		-2.61	-0.997488		0.0852631		0.26903	0.381421
		144.269	612.968				-1.7583	-1.05576		0.138045		0.652247	0.27777
		167.144	117.806				-2.37069	-1.96277		0.149882		0.6944	0.496099
		304.875	288.466				-1.85858	-1.01436		0.138351		0.830965	0.603969
		381.356	118.697				-1.16222	-1.04018		0.303924		0.602938	1.72666
		225.16	157.582				-2.8443	-1.72705		0.146192		0.192398	0.228756
		222.311	128.587				-1.90281	-1.95723		0.190006		0.0884994	0.89559
		246.989	396.54				-2.1096	-1.06433		0.188009		0.238614	0.225226
		154.325	105.069				-0.360504	-1.57355		0.19177		1.0044	1.57609
		128.259	290.173				-3.73346	-0.0460616		0.122042		0.513339	0.170379
		121.189	110.169				-3.18027	-0.167331		0.325996		0.208452	0.434395
		279.222	336.962				-1.45562	-1.0114		0.346373		0.642389	0.346651
		163.032	267.869				-3.0396	-1.85605		0.478551		0.573211	0.540186
		165.972	102.481				-1.28173	-2.05197		1.15791		0.989976	0.709242
		138.177	96.928				-2.11963	-0.545155		0.25836		0.446458	0.658917
		183.732	845.237				-1.71357	-1.98259		0.291233		0.4183	0.468628
		828.044	114.813				-1.61854	-1.50872		0.551938		0.333378	0.49509
		300.034	108.661				-1.72983	-2.32744		0.240734		0.0830178	0.126874
		178.003	108.567				-1.61764	-2.08736		0.296571		0.0991336	0.270607
		123.357	540.56				-2.64064	-1.00155		0.520316		0.179536	1.94597
		209.855	97.4964				-1.59803	-2.1519		0.954238		0.0722052	0.137449
		206.479	125.08				-1.8791	-1.78186		0.406059		0.593221	0.289629
		172.038	82.5858				-1.62742	-1.7167		0.292076		0.115122	1.12102
		162.942	87.1343				-2.25414	-2.64697		0.71951		1.9471	0.980592
		190.318	95.1867				-1.70298	-2.03602		0.28017		0.197836	0.294624
		193.431	468.327				0.254886	-1.77363		0.860353		0.572655	0.22674
		187.712	273.065				-1.28166	-2.16526		0.714787		1.58238	0.237749
		301.539	316.044				-2.16248	-2.06439		0.319869		0.187264	0.446202
		131.663	157.429				-1.03072	-1.91919		0.251771		0.283465	0.87792
		163.648	362.128				-1.89272	-0.70373		0.844807		0.159163	0.503688
		114.752	442.907				-1.79553	-1.25561		0.284522		0.743588	0.235496
		159.161	189.927				-1.88068	-1.539		0.740909		0.426377	0.235954
		217.42	540.377				-0.788586	-1.51711		0.775843		0.0345973	0.171902
		256.7	143.664				-0.647798	-1.6705		0.265843		0.103945	0.378478
		224.766	112.433				-2.82128	-1.06351		0.747038		0.123313	0.235648
		230.846	148.07				-1.68012	-1.97515		0.343474		0.369633	0.775248
		187.301	242.158				-1.35377	-1.84424		0.994931		0.250132	0.911648
		185.6	205.353				-1.8513	-1.98661		0.830857		0.325483	0.554528
		210.775	416.923				-1.19577	-1.53272		0.243348		0.371802	0.558683
		252.094	659.008				-1.75806	-0.539328		0.265534		0.500293	0.375034
		195.442	675.767				-2.21988	-1.16678		0.264744		0.369851	0.815139
		216.325	205.36				-1.10845	-1.00387		0.260839		0.450681	0.798413
		185.971	399.833				-2.66264	-2.89381		0.597804		0.414752	1.92779
		169.711	281.019				-1.45232	-0.873284		0.28954		0.352605	0.290311
		192.554	617.733				-1.04165	-0.855613		0.603932		0.402281	0.741402
		196.029	311.942				-1.86239	-0.842906		0.0632312		0.111104	0.186977
		274.42	139.007				-1.26789	-1.88382		0.243845		0.12564	0.206518
		167.435	165.533				-1.24789	-3.15614		0.0598502		0.0666996	0.366213
		160.488	285.292				-1.39764	-2.14016		0.319549		0.0245315	1.48276
		212.149	133.945				-2.02571	-1.55505		0.290005		0.121377	0.304103
		217.498	447.481				-1.29038	-0.531402		0.0611968		0.208398	0.541035
		153.676	225.415				-1.00487	-1.31845		0.407918		0.184562	0.399677
			347.868				-1.82833	-1.80407		0.345362		0.532729	0.442854
			242.912					-2.16632		0.280685		0.304498	0.680597
			90.7194					-1.58914		0.547489		0.373786	0.617074
			452.132					-1.10061		0.325017		0.262116	1.83293
			139.815					-1.03685		0.332637		0.125726	0.420206
			425.22					-1.69678		0.448807		0.40073	1.49943
			266.071					-2.42		0.241481		0.33179	0.478512
			203.869					-0.451955		0.31414		1.36785	1.44404
			581.392					-1.54112		0.492656		0.240105	0.127254
			84.1728					-2.35045		0.419949		0.672746	1.37541
			117.845					-3.33173		0.311727		1.58324	0.573596
			121.508					-2.14602				0.410276	0.403031
			155.067					-0.8789				0.124504	0.495659
			97.0178					-0.973018				0.171352	0.263633
			264.158					-0.923068				0.514945	0.249265
			110.442					-1.58004				0.209284	0.53382
			167.504					-1.10898				0.155579	0.320338
			264.592					-0.769347				0.196241	0.281179
			760.763					-0.886625				0.787503	1.57107
			99.305					-0.981466				0.438225	0.105555
			147.914					-2.14477				0.25916	0.198997
								-0.262664				0.346079	1.02346
								-0.975145				0.142549	0.631987
								-1.43731				1.10142	0.172473
								-0.353439				0.109705	0.41478
								-1.53644				0.274292	0.228847
								-0.356686				0.320842	0.102295
								-0.097823				0.368785	0.370021
								-0.382779				0.165298	1.28881
								-1.64254				0.128134	0.444552
								-1.5147				0.293508	0.166001
								-0.95183				0.917931	0.23136
								-1.40422				0.144228	0.120444
								-0.194472				0.2418	0.592603
								-2.68428				0.412176	0.641907
								-1.97273				0.272189	0.213028
								-2.12745				0.304507	0.213382
								-1.44555				0.58905	0.325208
								-1.8593				0.309121	0.237885
								-1.94723				0.340331	0.143165
								-0.332697				0.0811858	0.695168
								-2.67303				0.253753	0.345718
								-2.05618				0.276985	1.18523
								-1.84756				0.212636	0.766201
								-1.99697				0.227263	0.276695
								-2.91743				1.27115	0.14043
								-2.05305				0.194425	0.216724
								0.335077				0.0653435	0.899513
												0.218675	1.1119
												0.76158	0.577662
												0.0658731	0.408754
												0.841441	0.412501
												0.416268	0.305574
												0.232921	0.196106
												0.308808	1.1812
												0.302696	0.535722
												0.432636	0.226389
												0.678185	0.719562
												0.336305	0.549039
												0.513076	0.247057
												0.574157	1.37245
												0.294279	0.83306
												0.144466	0.434785
												0.24645	0.663425
												0.44175	0.231834
												0.115583	0.394586
												0.241547	0.217
												0.246178	0.20173
												0.446253	0.252969
												0.275729	0.242702
												0.169663	0.683949
												0.816449	0.201432
												0.749113	1.02236
												0.288967	0.235995
												0.591852	0.753654
												0.219561	0.698709
												0.911906	0.455197
												0.842162	0.182745
												0.662911	0.257156
												0.312775	0.786259
												0.281279	1.28245
												0.560078	0.185817
												0.329112	0.220104
												0.195419	0.938432
												0.276322	0.261397
												0.117317	0.56506
												0.535199	0.107821
												1.40174	1.27522
												0.484565	0.229795
												0.51379	0.263109
												0.231837	0.585952
												0.496423	0.198896
												0.146721	0.910013
												0.212369	0.234462
												0.214427	0.219458
												0.16988	0.252208
												0.749481	0.229446
												0.498296	0.681839
												0.485609	0.959699
												0.240242	0.21879
												0.959393	0.208259
												0.0832625	0.442777
												0.268848	0.59934
												0.620025	0.19622
												0.40929	0.27768
												0.221846	0.421104
												0.553442	0.426593
												0.554793	0.886583
												0.274673	0.766585
												0.241719	0.300544
												0.734077	0.208689
												0.188984	1.26268
												0.194021	0.238593
												0.49783	0.20739
												0.0998234	0.628795
												0.400577	0.472068
												0.292933	0.209487
												0.195226	0.263905
												0.579429	0.270851
												0.252896	0.781498
												0.361799	1.0649
												0.372149	0.32065
												0.221282	0.833982
												0.50401	0.249128
												0.560551	0.84723
												0.415782	0.563239
												0.298409	0.26989
												0.598213	0.301722
												0.398	0.9326
												0.751194	0.132112
												0.219494	0.244109
												0.60394	1.76439
												1.28959	0.124794
												0.284074	0.30121
												0.2149	0.233025
												0.458335	0.0702708
												0.34974	0.20597
												0.306009	0.476312
												0.513312	0.592019
												0.42377	1.78046
												0.141613	0.490641
													0.324682
													0.660277
													0.362417
													0.201108
													0.309436
													0.336638
													0.314662
													0.30845
													0.225559
													0.154259
													0.437636
													0.701011
													0.455626
													0.977212
													0.23689
													0.358391
													0.154892
													0.867535
													1.30438
													0.296112
													0.358621
													0.47204
													1.31418
													0.16669
													0.0826646
													0.316517
													0.203021
													0.705312
													0.467827
													0.219384
													0.450196
													0.31505
													0.170639
													1.74124
													0.683757
													0.0971801
													0.166695
													0.603756
													0.159907
													0.363106
													0.377125
													0.183988
													0.446995
													0.0812939
													0.176525
													0.270965
													3.72626
													0.274481
													0.329182
													0.69657
													0.141479
													0.418126
													0.139147
													0.0691669
													0.627312
													0.474069
													0.152301
													0.40039
													0.946234
													0.568351
													0.601301
													0.443432
													0.568036
													0.352835
													0.601572
													0.901429
													0.46997
													0.952599
													0.179738
													1.26811
													0.382695
													0.616352
													0.373135
													1.47204
													0.501799
													1.40378
													1.19054
													0.457529
													1.04426
													0.313263
													1.146
													0.790753
													0.335405
													0.788668
													0.471497
													0.423816
													0.383307
													0.334981
													0.659578
													0.548555
													0.329077
													0.415985
													0.53537

## Sheet: Fig. 4 Trajectories
Influenza A virus diffusion through mucus gel networks
Logan Kaler1, Ethan Iverson2, Shahed Bader3, Daniel Song3, Margaret A. Scull2, Gregg A. Duncan1,3
1Biophysics Program, , University of Maryland, College Park, MD, USA
2Department of Cell Biology & Molecular Genetics, , University of Maryland, College Park, MD, USA
3Fischell Department of Bioengineering, University of Maryland, College Park, MD, USA
*Correspondence to: Gregg Duncan; email: gaduncan@umd.edu
Figure 4. The effect of neuraminidase (NA) inhibition on IAV diffusion through and adhesion to human mucus
PS-NP 37C				IAV 37C				PS-NP NAI 37C				IAV NAI 37C
frame	x	y		frame	x	y		frame	x	y		frame	x	y
1	0	0		1	0	0		1	0	0		1	0	0
2	-0.21818	0.030926		2	-0.077988	-0.023202		2	-0.42501	0.13359		2	-0.29681	0.72152
3	-0.3226	-0.13525		3	-0.091377	0.045993		3	-1.0216	0.041048		3	0.083371	0.81067
4	-0.35288	-0.028676		4	-0.040863	0.39565		4	-1.2824	0.51938		4	0.097899	0.45203
5	-0.39763	0.012823		5	0.1192	0.3968		5	-0.60018	-0.0035161		5	0.059273	0.34566
6	-0.22928	0.15282		6	0.10812	0.61674		6	0.22043	-0.33206		6	0.32194	0.89425
7	-0.44669	0.046359		7	-0.096264	0.41571		7	-0.099904	-0.62043		7	-0.40575	0.98272
8	-0.25265	0.19223		8	-0.21914	0.90352		8	0.058803	-1.108		8	-0.16303	0.24777
9	-0.31543	0.17062		9	0.027146	-0.094258		9	0.25263	-1.0858		9	-0.034189	0.81721
10	-0.45176	0.18681		10	-0.16135	0.15097		10	-0.022883	-0.39773		10	-0.069577	0.55446
11	-0.39525	-0.029786		11	-0.1817	0.078561		11	0.23812	-0.19168		11	-0.27674	0.90437
12	-0.42128	-0.064337		12	-0.2766	0.0092103		12	0.13405	-1.202		12	-0.21412	1.0665
13	-0.5783	0.05507		13	-0.33986	0.44625		13	0.54976	-1.4175		13	-0.53061	1.0456
14	-0.56267	-0.19096		14	-0.1222	0.3886		14	0.51955	-1.3749		14	-0.41838	0.9508
15	-0.49103	-0.010045		15	-0.21672	0.3797		15	-0.19818	-1.0609		15	0.0065376	1.1607
16	-0.34607	-0.29497		16	-0.25787	0.2785		16	-0.2146	-0.87737		16	-0.10458	0.88212
17	-0.15607	-0.32274		17	-0.11235	0.21254		17	-0.54584	-0.65068		17	-0.27237	0.65564
18	-0.33732	-0.23738		18	-0.40523	0.41264		18	-0.94876	-1.3		18	-0.29648	1.173
19	-0.22391	-0.31298		19	0.0085122	0.24436		19	-0.94729	-2.0542		19	0.046206	1.1628
20	-0.19321	-0.45912		20	-0.035642	0.15409		20	-0.92357	-2.2938		20	0.30027	0.74905
21	-0.35898	-0.50653		21	-0.20455	-0.14658		21	-0.24584	-2.0144		21	-0.62959	1.3404
22	-0.45004	-0.47349		22	-0.23037	-0.00012146		22	-0.35532	-2.2507		22	-0.41809	1.3188
23	-0.52182	-0.46744		23	-0.024319	-0.098755		23	-0.71502	-1.7579		23	-0.80934	1.9102
24	-0.33685	-0.3653		24	-0.25023	-0.457		24	-0.47378	-1.6642		24	0.081439	1.0923
25	-0.305	-0.27432		25	-0.054312	-0.63502		25	-0.62478	-2.02		25	-0.90502	1.9512
26	-0.27237	-0.25825		26	0.053415	-0.74492		26	-0.81832	-1.9172		26	-0.17324	1.8603
27	-0.012246	-0.20558		27	0.27962	-0.41066		27	-0.33557	-1.5415		27	-0.35827	2.2791
28	-0.087791	-0.16577		28	0.28472	-0.24341		28	-0.2183	-1.5881		28	0.0573	1.948
29	-0.17882	-0.21645		29	0.19297	-0.42863		29	-0.38487	-1.751		29	-0.49891	1.7321
30	-0.099438	-0.21041		30	0.048883	-0.36819		30	-1.0409	-1.2514		30	-0.19055	1.8748
31	-0.2554	-0.36337		31	0.10103	0.057162		31	-1.1001	-1.6122		31	0.061814	2.4987
32	-0.28481	-0.068418		32	0.58037	-0.30483		32	-0.66883	-1.4645		32	-0.0046427	2.0829
33	-0.34544	-0.067489		33	0.26818	-0.30272		33	-1.0768	-1.6581		33	0.54088	1.4106
34	0.023257	-0.13958		34	0.33792	-0.19741		34	-1.0085	-1.601		34	0.31848	1.7415
35	-0.083164	0.11624		35	0.18488	0.2855		35	-0.72627	-1.0508		35	-0.033528	1.6671
36	-0.13528	0.087472		36	0.26248	-0.12644		36	-0.82976	-1.5565		36	0.012957	2.3596
37	-0.27783	0.024953		37	0.55745	-0.062426		37	-0.52297	-1.4556		37	0.33307	1.9757
38	-0.054602	0.030391		38	0.55817	0.23616		38	-0.97185	-1.4286		38	0.060022	1.9148
39	-0.3766	0.005773		39	0.37376	-0.10895		39	-1.225	-1.5		39	-0.41668	1.641
40	-0.34776	-0.088708		40	0.50088	-0.13767		40	-1.0757	-1.2155		40	-0.24442	1.4517
41	-0.41718	-0.1212		41	0.35877	0.35864		41	-1.1144	-0.49917		41	-0.1704	1.9189
42	-0.23369	-0.034148		42	-0.070494	0.84245		42	-1.8831	-0.1791		42	-0.31716	1.8812
43	-0.40095	0.23349		43	0.19436	0.68225		43	-1.6675	-0.21813		43	0.1044	1.976
44	-0.17955	0.093254		44	0.17139	0.96676		44	-1.6214	0.18234		44	-0.33123	2.074
45	-0.39146	0.028944		45	0.16036	0.70837		45	-1.2622	-0.18034		45	-0.41173	1.4353
46	-0.15835	0.057253		46	0.025804	0.3834		46	-0.66582	-0.51799		46	-0.71119	1.7994
47	-0.14136	0.069008		47	0.24695	0.41708		47	-0.23912	-0.18969		47	-0.77274	2.1803
48	-0.45554	0.036897		48	-0.1538	0.29738		48	-0.72629	-0.24508		48	-0.31406	2.1215
49	-0.25778	-0.090071		49	-0.40714	-0.063374		49	-0.8036	-0.53003		49	-0.12122	2.4024
50	-0.27027	-0.039113		50	-0.24853	0.065956		50	-0.68206	-0.31756		50	-0.66626	1.8605
51	-0.44154	-0.066825		51	-0.52011	0.067648		51	-1.0658	-0.4454		51	-0.83263	1.6812
52	-0.45076	0.0124		52	-0.0063673	-0.424		52	-0.8495	-0.46946		52	-0.62357	1.5159
53	-0.41601	-0.15624		53	-0.1146	-0.055689		53	-0.93028	-0.10428		53	-0.39245	1.3553
54	-0.43741	-0.30349		54	0.086858	0.051577		54	-1.1841	-0.4526		54	-0.20198	1.4215
55	-0.19738	-0.21066		55	-0.12925	0.25254		55	-1.6394	-0.70168		55	-0.22883	1.4206
56	-0.24547	-0.083205		56	-0.15954	0.18626		56	-1.7436	-1.0564		56	-0.56743	1.3702
57	-0.08392	-0.2067		57	-0.17087	1.0134		57	-1.5649	-0.76007		57	-0.19029	1.599
58	-0.17503	-0.14135		58	0.12337	0.27623		58	-1.378	-0.86306		58	-0.96864	2.174
59	-0.35465	-0.13877		59	0.1307	0.089348		59	-1.4712	-0.52933		59	-0.091413	1.9909
60	-0.12075	0.075811		60	-0.00041758	-0.06422		60	-1.7516	-0.46359		60	-0.045849	1.6563
61	-0.29451	0.14049		61	0.11939	-0.183		61	-2.0584	-0.21486		61	-0.214	1.7365
62	-0.15734	0.15354		62	0.14493	-0.21499		62	-2.0486	-0.10069		62	-1.2377	1.9765
63	-0.19486	-0.042683		63	0.049396	-0.18607		63	-1.8492	-0.17036		63	-1.0423	1.5805
64	-0.25194	-0.038255		64	-0.00028719	-0.021013		64	-1.7114	-0.35087		64	-0.58761	1.1018
65	-0.050592	-0.3268		65	-0.29259	-0.083024		65	-1.398	-0.44516		65	-0.32999	1.6484
66	-0.090542	-0.39584		66	-0.23487	-0.30125		66	-1.8913	-0.2658		66	-0.60564	1.613
67	0.0075685	-0.192		67	-0.0054576	-0.27686		67	-1.8677	-0.27154		67	-0.8857	1.52
68	0.053707	-0.26242		68	-0.038752	-0.55882		68	-1.6264	0.10065		68	-0.035213	2.3436
69	0.25842	-0.32725		69	-0.22902	-0.28952		69	-1.7239	0.12943		69	-0.5301	2.0679
70	-0.021678	-0.098953		70	-0.38253	-0.075926		70	-1.7315	0.31895		70	-0.126	2.1318
71	-0.091248	-0.10181		71	-0.058787	-0.12971		71	-1.3746	0.30381		71	-0.1531	1.9518
72	-0.033325	-0.24066		72	-0.46886	-0.33564		72	-1.5795	0.61149		72	0.58071	2.1056
73	-0.024505	-0.3294		73	-0.25754	-0.3676		73	-1.6795	0.43831		73	0.51654	2.3615
74	-0.039642	-0.24202		74	0.059003	-0.0027761		74	-2.0092	0.5295		74	0.2412	2.4128
75	-0.033545	-0.20429		75	-0.02476	0.065627		75	-2.2424	-0.011573		75	0.28417	2.733
76	0.0935	-0.3564		76	-0.27444	-0.22068		76	-2.2082	-0.14519		76	0.68591	2.2475
77	0.0076456	-0.22127		77	-0.38046	-0.34941		77	-1.4955	0.054432		77	0.82567	2.571
78	-0.19509	-0.091556		78	-0.3687	-0.40897		78	-1.6254	0.28514		78	0.16241	2.1641
79	-0.057252	-0.11909		79	-0.38692	-0.3219		79	-1.6026	0.48362		79	0.034523	2.1827
80	0.072135	-0.16797		80	-0.090545	-0.47223		80	-1.5268	0.14891		80	-0.0017781	1.739
81	-0.026183	-0.16503		81	-0.35772	-0.35984		81	-1.3006	0.30315		81	-0.11543	1.9101
82	0.21924	-0.1793		82	-0.092078	-0.35335		82	-1.3221	0.20793		82	0.054036	1.5962
83	0.30056	-0.21998		83	-0.052103	-0.39495		83	-1.2244	0.08744		83	0.43233	2.0527
84	0.20742	-0.56567		84	-0.017835	-0.50047		84	-1.323	-0.053248		84	0.10703	2.2177
85	0.18299	-0.4421		85	-0.24711	-0.22513		85	-0.98883	-0.52092		85	0.65179	1.5388
86	0.08017	-0.33833		86	-0.28925	-0.031644		86	-0.81537	-0.91678		86	0.289	2.3286
87	-0.097086	-0.5366		87	-0.06441	-0.026644		87	-1.1183	-0.67669		87	0.069559	2.3529
88	-0.080562	-0.50949		88	0.12324	-0.25239		88	-1.1377	-0.68542		88	0.31557	2.2995
89	-0.14425	-0.23787		89	-0.099953	-0.098159		89	-1.0169	-0.62609		89	-0.096097	2.6786
90	-0.23391	-0.1657		90	0.082231	-0.59559		90	-1.5945	-0.60631		90	0.4458	2.4097
91	-0.20115	-0.19403		91	0.14774	-0.53357		91	-1.5825	-1.09		91	-0.14174	2.0913
92	-0.12342	-0.3716		92	0.30611	-0.43331		92	-1.6133	-0.73017		92	0.29564	1.9345
93	0.28008	-0.36667		93	0.27493	-0.60746		93	-1.2789	-0.73365		93	0.58182	1.9122
94	0.27236	-0.23919		94	0.04837	-0.53791		94	-0.84805	-0.69491		94	-0.38902	2.1458
95	0.23673	-0.33029		95	-0.11894	-0.20878		95	-1.7147	-0.71915		95	0.81347	1.8664
96	0.42616	-0.40844		96	-0.17415	-0.10137		96	-1.5886	-0.2291		96	1.0182	1.5604
97	0.31891	-0.34943		97	-0.095346	-0.35338		97	-1.2187	-0.48055		97	1.2999	1.622
98	0.12859	-0.35436		98	-0.0016159	-0.16733		98	-1.135	0.082236		98	1.0194	1.74
99	0.20759	-0.40905		99	-0.23535	-0.33728		99	-1.2879	0.060494		99	0.96898	1.3367
100	0.2673	-0.20609		100	-0.22463	-0.63007		100	-1.1988	-0.11574		100	0.31258	1.9994
101	0.3598	-0.41437		101	0.22904	-0.76792		101	-1.5371	0.30851		101	0.091522	2.0348
102	0.12974	-0.40797		102	-0.52044	-0.60382		102	-1.5361	0.30191		102	0.026485	1.8159
103	0.30411	-0.77067		103	-0.5862	-0.076106		103	-2.1327	0.30255		103	0.78908	1.7206
104	0.26038	-0.68483		104	-0.35563	-0.12914		104	-1.2955	0.6738		104	-0.071792	1.7497
105	0.34827	-0.84251		105	-0.14029	-0.22468		105	-1.1605	0.25259		105	0.92984	2.2115
106	0.13378	-0.91567		106	0.19137	-0.46685		106	-1.0551	0.41902		106	0.059883	1.4284
107	0.029446	-0.91827		107	0.52744	-0.69465		107	-0.92124	0.6152		107	0.36738	1.5243
108	0.041597	-0.90003		108	0.35729	-0.322		108	-1.6445	0.46402		108	0.25996	1.2975
109	0.24386	-0.77684		109	0.78921	-0.16086		109	-1.441	0.0085391		109	1.1141	1.814
110	0.20268	-0.75465		110	0.69638	-0.31699		110	-1.8882	0.13525		110	-0.0065447	1.247
111	0.093066	-0.78645		111	0.47959	-0.23931		111	-1.9181	-0.24478		111	0.19914	1.5477
112	-0.22616	-0.58974		112	0.53914	-0.19837		112	-1.9944	-0.39651		112	0.57279	1.4071
113	-0.23522	-0.62252		113	0.2365	-0.49315		113	-2.2899	0.013135		113	0.67703	1.8604
114	0.084835	-0.41568		114	-0.21398	-0.26811		114	-2.5717	0.40229		114	0.25422	1.5898
115	0.075744	-0.36816		115	-0.20206	-0.12379		115	-2.804	-0.12715		115	0.68628	1.8824
116	0.096302	-0.23512		116	-0.17573	-0.043388		116	-2.5379	0.10752		116	0.10663	1.6642
117	0.031515	-0.39478		117	-0.31065	0.19858		117	-2.793	0.047485		117	0.64434	1.6068
118	0.071834	-0.21976		118	-0.33138	-0.13762		118	-2.352	-0.25038		118	0.77927	1.4059
119	0.4524	-0.48557		119	-0.35731	-0.083494		119	-2.538	-0.015938		119	0.56242	1.7425
120	0.45034	-0.46764		120	-0.34858	-0.032204		120	-2.7632	0.29806		120	0.95908	1.7793
121	0.16423	-0.53457		121	-0.22461	0.018517		121	-2.7897	0.24828		121	1.1333	1.3261
122	0.099678	-0.46012		122	-0.021639	0.037918		122	-3.0271	0.27813		122	1.2765	1.0612
123	-0.065383	-0.68284		123	-0.033246	0.51372		123	-2.6961	0.43252		123	1.5203	0.97483
124	-0.047598	-0.61166		124	-0.081054	-0.016783		124	-2.6179	0.54421		124	1.5974	0.74501
125	-0.059672	-0.67623		125	-0.01479	-0.26097		125	-3.0643	0.27218		125	0.98268	1.3717
126	-0.097192	-0.52607		126	-0.06874	-0.33599		126	-3.1065	0.46287		126	1.0581	0.81799
127	0.043462	-0.68303		127	-0.121	0.030687		127	-3.2015	0.36811		127	1.123	0.84792
128	-0.046267	-0.46579		128	-0.16729	-0.062504		128	-3.5634	0.89284		128	1.4605	0.92312
129	0.24598	-0.39403		129	-0.25561	-0.010236		129	-3.0053	0.52243		129	1.1117	1.299
130	0.11346	-0.6337		130	-0.051747	-0.20756		130	-2.6435	0.61333		130	0.8547	0.53161
131	-0.035314	-0.33578		131	0.051499	-0.11442		131	-2.5616	0.62463		131	1.438	1.0161
132	0.02217	-0.50204		132	-0.054924	0.13934		132	-2.4484	0.83191		132	1.4862	1.1902
133	0.083522	-0.65963		133	-0.037977	-0.052881		133	-2.8091	1.0092		133	1.6813	1.1902
134	-0.15955	-0.72285		134	-0.32563	-0.046989		134	-3.1652	0.46374		134	1.9273	2.021
135	-0.0023928	-0.77235		135	-0.60673	0.15706		135	-3.2022	0.84393		135	1.1625	1.2745
136	0.21004	-0.64799		136	-0.57002	0.53535		136	-2.9639	0.99712		136	1.5143	1.1217
137	0.13766	-0.75539		137	-0.88609	0.15058		137	-2.7467	1.2764		137	1.0151	1.3717
138	-0.053746	-0.85919		138	-0.34088	-0.24595		138	-3.113	1.436		138	0.73942	1.6011
139	-0.04436	-0.81157		139	-0.46971	-0.23849		139	-2.5587	1.4558		139	0.71888	1.0832
140	0.016303	-0.74821		140	-0.52422	-0.30178		140	-2.9499	1.6822		140	1.1736	1.1613
141	-0.0083204	-0.80133		141	-0.39782	-0.36886		141	-2.728	1.6928		141	1.3236	1.2899
142	0.12409	-0.81656		142	-0.30942	-0.34738		142	-2.7019	1.5069		142	0.92586	2.0384
143	0.0028566	-1.0105		143	-0.50101	-0.29474		143	-2.5247	0.85779		143	1.1257	2.0419
144	-0.076389	-0.78251		144	-0.54963	-0.51564		144	-3.2613	1.0319		144	0.65918	1.0788
145	-0.012054	-0.83057		145	-0.32265	-0.53932		145	-3.1599	1.6634		145	0.68028	1.0404
146	0.080483	-0.69228		146	-0.39828	-0.57838		146	-3.5598	1.7412		146	0.90111	1.5585
147	-0.15588	-0.64717		147	-0.30793	-0.52904		147	-3.4256	1.4412		147	0.8829	1.1783
148	-0.027271	-0.75659		148	-0.22191	-0.56244		148	-3.4126	1.3229		148	1.3944	1.6118
149	-0.11859	-0.69165		149	-0.076568	0.15007		149	-2.6878	1.9559		149	0.98217	0.58227
150	0.0042807	-0.75948		150	-0.38281	0.077589		150	-2.5966	2.0564		150	1.1477	0.25497
151	0.077686	-0.93033		151	-0.40053	-0.068028		151	-1.9088	1.3835		151	1.4066	0.29955
152	0.24976	-0.84107		152	-0.44972	-0.21053		152	-1.7844	1.6617		152	1.3306	1.1331
153	0.081449	-0.90938		153	-0.38361	-0.18702		153	-2.4315	1.1407		153	0.75301	0.72942
154	0.14506	-0.77907		154	-0.159	-0.31808		154	-2.3805	1.257		154	0.42633	1.1284
155	0.2047	-1.0089		155	-0.29556	-0.29924		155	-2.2329	1.6334		155	1.0453	1.186
156	0.17534	-0.74525		156	-0.50657	0.056824		156	-1.6168	1.7917		156	0.22947	1.3178
157	0.080287	-0.6146		157	-0.58837	0.018622		157	-2.6476	1.6167		157	0.90058	1.5973
158	-0.10811	-0.52709		158	-0.71942	-0.0055887		158	-2.245	1.7109		158	1.1139	0.99531
159	0.083224	-0.64259		159	-0.29135	0.1698		159	-2.3801	1.3064		159	1.299	0.75666
160	0.32431	-0.80855		160	-0.52963	0.39607		160	-2.5763	1.07		160	0.72154	1.4604
161	0.10051	-0.61078		161	-0.56387	-0.099191		161	-3.5712	0.67243		161	1.1346	1.7034
162	0.15388	-0.64192		162	-0.55022	0.13494		162	-3.9687	0.89399		162	1.1203	1.0881
163	0.38602	-0.77042		163	-0.68013	0.22706		163	-3.9974	0.81652		163	1.0517	0.82981
164	0.13804	-0.9587		164	-0.38749	0.30546		164	-4.3239	0.12726		164	1.1734	0.59571
165	-0.033273	-1.0619		165	-0.32653	-0.36698		165	-3.8589	0.59988		165	1.397	1.092
166	0.22392	-0.75581		166	0.095465	-0.19039		166	-4.1588	0.61574		166	1.3268	1.2214
167	0.1491	-0.70591		167	0.11889	-0.03045		167	-3.7462	0.41755		167	0.65232	1.4237
168	0.1291	-0.81458		168	-0.4121	-0.013019		168	-3.3619	0.69778		168	0.70655	1.1308
169	0.13852	-0.73507		169	-0.7247	-0.12192		169	-3.8819	0.31528		169	1.0026	1.3074
170	0.11947	-0.70148		170	-0.52728	0.43608		170	-3.8873	-0.21283		170	1.0933	0.87414
171	0.37191	-0.6608		171	-0.79059	0.079918		171	-3.3773	0.26629		171	1.4544	1.1417
172	0.36757	-0.81951		172	-0.83077	-0.3734		172	-3.2119	-0.43518		172	0.90634	0.83331
173	0.26961	-0.90958		173	-0.58674	-0.41185		173	-3.6406	-0.40676		173	1.363	1.2951
174	0.23586	-1.0723		174	-0.48156	-0.53695		174	-3.5777	-0.34555		174	1.4098	0.98154
175	0.28474	-1.1776		175	-0.54547	-0.34769		175	-3.2021	-0.34267		175	1.2225	0.89983
176	-0.047237	-1.1621		176	-0.75452	-0.2072		176	-2.7943	-0.33278		176	1.8282	1.6902
177	-0.12448	-1.2291		177	-0.959	-0.054445		177	-2.5339	-0.14357		177	1.8059	1.5956
178	-0.0078421	-1.0487		178	-1.065	-0.062672		178	-2.4058	-0.059316		178	1.3109	1.5651
179	-0.10026	-1.3429		179	-1.4762	-0.031832		179	-2.4494	-0.095834		179	1.321	1.4347
180	-0.10368	-1.2395		180	-1.5507	-0.16249		180	-2.5271	0.058514		180	1.0155	1.8506
181	-0.085806	-1.2258		181	-1.3866	-0.035764		181	-3.1358	0.056556		181	1.5244	1.0719
182	-0.25232	-1.0814		182	-1.3345	0.10303		182	-3.0911	-0.33003		182	1.4651	1.5579
183	-0.19514	-0.98951		183	-1.5637	0.11543		183	-3.0889	-0.19794		183	1.2073	2.1863
184	0.078777	-1.1583		184	-1.2416	-0.23921		184	-2.8528	-0.012676		184	1.2361	1.3886
185	0.060422	-1.2969		185	-1.0224	-0.30251		185	-2.9828	0.45088		185	1.2358	1.1798
186	0.26996	-1.142		186	-0.67904	-0.21396		186	-2.4735	0.52649		186	1.5997	1.3513
187	0.3586	-1.0084		187	-0.61817	-0.2671		187	-2.7543	0.015301		187	1.4142	0.92506
188	0.38793	-1.1497		188	-0.33063	-0.45681		188	-2.3765	0.090286		188	1.9845	0.68566
189	0.33922	-1.1305		189	-0.47245	-0.61869		189	-2.5759	0.5427		189	1.3385	1.2847
190	0.52792	-1.0391		190	-0.59063	-0.80406		190	-2.4867	0.4893		190	1.8347	1.0774
191	0.7521	-0.8988		191	-0.55411	-0.64613		191	-2.3244	0.44886		191	1.3376	1.4583
192	0.56736	-0.9351		192	-0.35184	-0.56402		192	-2.4632	0.86829		192	1.3658	1.6153
193	0.2629	-0.90095		193	-0.50416	-0.27106		193	-3.3768	0.95482		193	2.0207	1.3357
194	0.096197	-0.87404		194	-0.80211	-0.2892		194	-2.5687	-0.33822		194	2.1234	1.455
195	0.11955	-0.68831		195	-0.96825	-0.59158		195	-2.6041	-0.34669		195	2.3153	1.7823
196	0.29108	-0.83799		196	-0.85658	-0.57639		196	-2.9431	-0.33058		196	1.9608	1.1408
197	0.34769	-0.79058		197	-0.45455	-0.84763		197	-2.8337	-0.86269		197	1.9645	1.0513
198	0.28307	-0.96254		198	-0.25892	-1.1915		198	-3.2015	-1.4657		198	1.1241	0.83849
199	-0.33127	-0.97643		199	-0.34148	-1.0854		199	-2.784	-0.34318		199	1.6171	1.0069
200	-0.18861	-0.91293		200	-0.10039	-0.88703		200	-2.4752	0.075135		200	1.7008	1.1567
201	-0.02791	-1.1097		201	-0.34121	-0.67828		201	-2.5857	-0.66092		201	1.5785	1.0223
202	-0.089732	-0.98057		202	-0.54718	-0.95784		202	-3.197	-0.78109		202	1.4383	1.3471
203	0.027425	-1.0735		203	-0.56286	-0.95612		203	-3.2248	0.70216		203	2.2021	1.6847
204	-0.28478	-1.0352		204	-0.39494	-1.0965		204	-3.3345	0.49405		204	1.7258	1.7208
205	-0.24399	-0.86837		205	-0.29343	-1.0714		205	-3.4333	0.90447		205	1.436	2.2322
206	-0.29641	-0.91303		206	-0.36534	-1.0608		206	-2.8923	0.84177		206	1.4396	2.083
207	-0.38244	-1.0319		207	-0.53837	-0.8127		207	-3.3806	0.11731		207	1.3936	1.8243
208	-0.38855	-0.89211		208	-0.55493	-0.61059		208	-3.9487	0.15827		208	1.6325	1.3771
209	-0.45973	-0.68175		209	-0.79217	-0.45837		209	-3.1037	0.22563		209	1.579	2.198
210	-0.26625	-0.55407		210	-0.56097	-0.43127		210	-2.7932	0.38362		210	2.0108	1.389
211	-0.035516	-0.60543		211	-0.72978	-0.44929		211	-3.4334	0.65622		211	1.3521	1.3927
212	-0.035614	-0.74065		212	-0.45204	-0.4177		212	-3.5877	1.1482		212	0.90726	1.4248
213	0.16484	-0.58002		213	-0.42823	-0.37742		213	-2.7864	1.6398		213	1.4049	1.1356
214	-0.052134	-0.76055		214	-0.061939	-0.041215		214	-2.7641	0.78807		214	1.4255	0.80135
215	-0.094855	-0.58123		215	-0.47439	-0.40617		215	-2.3914	1.1005		215	1.073	1.0715
216	0.20413	-0.64234		216	-0.55277	-0.24191		216	-3.7752	0.41034		216	1.96	1.6832
217	0.029239	-0.70082		217	-0.55204	-0.54401		217	-3.1284	0.73426		217	1.4495	1.3263
218	-0.1008	-0.9788		218	-0.77875	-0.96838		218	-3.6042	0.82597		218	1.4606	1.5222
219	-0.20708	-0.88602		219	-0.46832	-0.88055		219	-4.8631	0.12926		219	2.0196	0.69598
220	-0.18296	-0.79134		220	-0.47209	-1.0658		220	-4.7928	1.5833		220	1.9463	0.45084
221	0.068651	-0.81965		221	-0.42419	-1.0666		221	-3.8436	1.6533		221	2.083	1.0337
222	-0.010998	-0.77739		222	-0.70944	-1.0348		222	-4.307	1.2795		222	2.0262	1.4002
223	-0.14234	-0.75207		223	-0.86094	-1.0278		223	-4.9493	1.1775		223	2.207	1.3147
224	-0.30099	-0.86317		224	-0.57263	-1.0225		224	-4.4702	0.64856		224	2.2381	1.0486
225	-0.28727	-0.77302		225	-0.16261	-1.1818		225	-4.409	0.89072		225	2.0644	2.0763
226	-0.18255	-0.62629		226	-0.18298	-1.5343		226	-4.3049	1.1126		226	2.0833	2.0337
227	-0.2159	-0.83538		227	-0.28355	-1.5867		227	-4.5589	1.6667		227	2.2772	1.7694
228	-0.18579	-1.0654		228	-0.17567	-1.4724		228	-4.4486	1.6422		228	2.0986	2.1133
229	-0.14546	-0.77237		229	-0.39671	-1.6256		229	-3.7443	1.1484		229	2.3728	1.8045
230	-0.12856	-1.0147		230	-0.20589	-1.2827		230	-3.6405	1.17		230	1.5726	1.7572
231	-0.025576	-0.8689		231	-0.31649	-1.2971		231	-3.9176	1.1332		231	1.5688	1.869
232	0.12538	-0.9608		232	-0.058769	-1.2791		232	-4.1274	0.52368		232	1.4676	1.2974
233	0.1192	-0.78253		233	-0.25901	-0.97366		233	-3.4169	0.032661		233	1.3798	1.7735
234	-0.00076236	-0.74178		234	-0.35368	-1.0735		234	-3.0968	-0.085727		234	2.3964	1.4311
235	-0.062864	-0.9917		235	-0.30067	-1.1777		235	-3.0542	-0.34252		235	1.3718	1.7757
236	-0.158	-1.1046		236	-0.48617	-1.1883		236	-3.802	-0.20914		236	1.7984	2.1437
237	-0.047537	-1.1855		237	-0.28786	-0.96442		237	-3.8856	0.45225		237	1.5932	2.2471
238	-0.028623	-1.0469		238	-0.5803	-1.3038		238	-4.2953	1.1635		238	2.4703	3.3731
239	0.13319	-1.159		239	-0.21056	-1.0467		239	-3.9342	0.67844		239	1.6536	2.5117
240	0.058219	-1.1653		240	-0.24999	-1.1572		240	-3.6784	0.81085		240	2.1215	2.7686
241	0.3339	-1.1967		241	-0.60695	-0.80874		241	-3.5869	0.37472		241	2.1486	2.1404
242	0.4066	-1.1525		242	-0.044717	-0.83874		242	-3.1239	0.17359		242	2.3409	2.6908
243	0.27223	-1.1151		243	-0.11581	-0.65807		243	-3.461	0.51342		243	2.3108	2.658
244	0.39235	-0.96812		244	-0.46831	-1.1145		244	-3.3537	1.0788		244	1.5177	2.12
245	0.28359	-1.0403		245	-0.34088	-0.36754		245	-3.4109	1.5017		245	1.6014	2.7197
246	0.20906	-0.88575		246	-0.091097	-0.66242		246	-3.8026	0.56541		246	1.8527	2.5743
247	0.24519	-1.1141		247	-0.177	-0.7119		247	-3.5277	-0.17222		247	1.6358	2.5301
248	0.012234	-1.5013		248	-0.54982	-0.81072		248	-2.7395	0.47522		248	1.9798	2.1829
249	0.18192	-1.5144		249	-0.3881	-1.2442		249	-2.7748	0.19674		249	1.7719	2.5597
250	-0.01881	-1.309		250	-0.69806	-1.2441		250	-2.6407	0.12695		250	1.8543	3.2004
251	0.15512	-1.3707		251	-0.74923	-0.93974		251	-3.0688	1.1567		251	1.3764	2.7937
252	-0.060839	-1.3447		252	-0.85217	-0.79703		252	-3.6417	1.0429		252	1.2649	2.922
253	-0.020988	-1.2717		253	-0.73334	-0.44428		253	-3.1559	0.31262		253	0.84053	2.6779
254	-0.012726	-0.76857		254	-0.70076	-0.52227		254	-3.1859	0.2126		254	1.3872	2.4671
255	0.22346	-0.87912		255	-0.75423	-0.67598		255	-4.2887	-0.069313		255	2.0501	2.0948
256	0.17978	-1.2196		256	-0.96325	-0.2046		256	-4.7307	-0.080944		256	1.5362	2.8696
257	0.23697	-1.4891		257	-0.58334	-0.70568		257	-3.2282	0.72591		257	2.3546	1.9964
258	-0.037007	-1.3996		258	-0.41501	-0.83357		258	-3.4921	-0.24573		258	2.083	2.628
259	0.11341	-1.3245		259	-0.25986	-1.1474		259	-2.2386	-0.1907		259	2.4645	2.2848
260	0.13922	-1.2599		260	-0.15591	-1.4309		260	-2.1219	-0.20355		260	1.8462	3.0558
261	0.028273	-1.3637		261	-0.22737	-1.1891		261	-2.3895	-0.68919		261	2.5513	3.0358
262	0.022354	-1.2877		262	-0.50354	-1.4956		262	-2.315	0.60746		262	1.9026	3.1526
263	0.075795	-1.4079		263	-0.58416	-1.0904		263	-2.5831	0.15589		263	2.2195	2.6108
264	0.11159	-1.5781		264	-0.079501	-1.4177		264	-2.2408	-0.30962		264	2.1389	2.7259
265	0.46032	-1.6574		265	-0.48759	-1.0291		265	-1.3622	-0.04758		265	2.107	2.9284
266	0.46321	-1.5577		266	-0.067098	-1.4998		266	-1.752	-0.21168		266	1.7896	3.0161
267	0.21754	-1.4287		267	0.20708	-1.3436		267	-1.3466	0.11353		267	1.903	3.3745
268	0.25223	-1.2881		268	-0.42795	-1.0104		268	-1.4508	-0.77324		268	2.5377	2.8355
269	0.37574	-1.2378		269	-0.54532	-0.91578		269	-2.1781	-0.1793		269	2.2467	2.6859
270	0.43028	-1.3888		270	-0.84785	-0.94344		270	-2.1836	-0.46063		270	2.8152	3.0829
271	0.38449	-1.3587		271	-0.74024	-1.2109		271	-2.3932	-0.95585		271	2.8915	2.7495
272	0.17484	-1.3512		272	-0.50575	-1.3022		272	-2.3584	-0.44501		272	2.4031	2.4134
273	0.036171	-1.5234		273	-0.27845	-1.6111		273	-1.9422	-0.34168		273	2.4902	1.989
274	-0.076225	-1.4551		274	-0.065231	-1.3729		274	-1.6344	-0.17789		274	2.3432	2.0302
275	-0.00054772	-1.2592		275	-0.17957	-1.1728		275	-1.5077	-0.03165		275	2.3437	2.987
276	0.095124	-1.1573		276	0.037574	-1.2822		276	-1.8259	-0.26168		276	2.3998	2.7358
277	-0.24018	-1.1137		277	0.085736	-1.1435		277	-1.8218	-0.054725		277	3.0287	3.075
278	-0.24789	-1.1179		278	-0.21282	-1.5064		278	-1.6091	-0.89598		278	2.3061	2.9726
279	0.044814	-1.3881		279	-0.17219	-1.563		279	-1.2571	-0.73276		279	2.2009	2.6664
280	0.010569	-1.4455		280	0.27933	-1.5639		280	-1.5421	0.4444		280	2.0812	2.2291
281	-0.024822	-1.1439		281	-0.076634	-1.0347		281	-0.67593	-0.16143		281	2.4867	2.2969
282	-0.19934	-1.303		282	-0.21917	-1.1667		282	-0.95897	0.12362		282	1.7669	2.2355
283	-0.22612	-1.4454		283	-0.44724	-1.02		283	-0.83217	-0.67046		283	1.9335	2.1362
284	0.0011382	-1.5028		284	-0.17285	-1.0884		284	-0.88619	-0.85349		284	1.9143	2.6181
285	0.21726	-1.3839		285	-0.44124	-1.0955		285	-0.8408	-0.78786		285	1.9927	1.2444
286	-0.019272	-1.2015		286	-0.37076	-1.2581		286	-1.0582	-0.55945		286	2.1813	2.4431
287	-0.1703	-1.2248		287	-0.45153	-0.94207		287	-1.3443	-0.3157		287	1.4544	2.1633
288	-0.0092522	-1.3784		288	-0.21712	-0.88561		288	-1.5717	-0.10748		288	2.1047	2.2556
289	-0.20069	-1.0766		289	-0.46172	-1.2125		289	-1.1327	-0.19066		289	2.3284	2.4911
290	-0.33548	-0.88763		290	-0.45551	-1.2844		290	-1.4854	-0.2332		290	1.7427	2.0247
291	-0.21117	-1.3325		291	-0.50052	-1.6282		291	-1.2689	-0.31726		291	1.4076	2.6412
292	-0.070722	-1.3108		292	-0.66302	-1.324		292	-1.7794	-0.22428		292	1.6991	1.9268
293	0.29735	-1.3865		293	-0.74379	-1.2775		293	-1.4069	-0.045573		293	1.8599	1.9618
294	0.35608	-1.2802		294	-0.46919	-1.3418		294	-0.89404	-0.29233		294	1.8073	2.5822
295	0.25161	-1.2557		295	-0.46663	-1.3972		295	-1.4265	-0.050308		295	0.70886	2.402
296	0.03483	-1.6019		296	-0.29965	-1.5891		296	-0.76916	0.25853		296	1.021	2.7387
297	-0.16506	-1.2469		297	-0.27521	-1.4198		297	-1.4496	0.11676		297	1.6111	2.8065
298	-0.2297	-1.3343		298	-0.33108	-1.8601		298	-2.043	0.24114		298	1.3368	3.0398
299	-0.13302	-1.1287		299	-0.14992	-1.322		299	-1.9644	-0.41364		299	1.5536	2.8429
300	-0.20235	-1.2747		300	-0.34142	-1.002		300	-1.2939	-0.31651		300	1.7077	2.6308

## Sheet: Fig. 5
Influenza A virus diffusion through mucus gel networks
Logan Kaler1, Ethan Iverson2, Shahed Bader3, Daniel Song3, Margaret A. Scull2, Gregg A. Duncan1,3
1Biophysics Program, , University of Maryland, College Park, MD, USA
2Department of Cell Biology & Molecular Genetics, , University of Maryland, College Park, MD, USA
3Fischell Department of Bioengineering, University of Maryland, College Park, MD, USA
*Correspondence to: Gregg Duncan; email: gaduncan@umd.edu
Figure 5. Impact of reducing disulfide bonds within mucus gels on IAV diffusion and adhesion
ξ (nm)					IAV log10[MSD1s]					σ (µm)					K3D (mM)
Patient 2	Patient 2 DTT	Patient 9	Patient 9 DTT		Patient 2	Patient 2 DTT	Patient 9	Patient 9 DTT		Patient 2	Patient 2 DTT	Patient 9	Patient 9 DTT		Patient 2	Patient 2 DTT	Patient 9	Patient 9 DTT
239.417	2261.31	198.588	1109.43		-3.02567	-2.6847	-2.43177	-1.81827		0.0792188	0.141037	0.13623	0.226251		1000	1000	1000	1000
158.286	637.668	131.183	739.705		-3.19634	-1.53596	-0.513499	-1.737		0.470363	0.169136	1.29535	0.574275		1000	1000	1000	1000
110.787	520.498	309.11	887.491		-2.54625	-1.30177	-2.08446	-2.03321		0.0624677	0.417001	0.303995	1.89261		1000	1000	1000	1000
194.927	617.891	143.743	668.334		-2.40406	-1.71783	-2.64378	-1.08255		0.107916	0.425973	1.27871	0.326074		1000	1000	1000	1000
631.293	977.416	97.2976	425.845		-2.61177	-0.540261	-3.20852	-2.02861		0.501185	0.432693	0.373746	0.426068		1000	1000	1000	1000
648.038	920.605	148.053	1148.29		-2.03022	-0.980012	-2.327	-1.90981		0.152193	0.309964	2.04538	0.48028		1000	1000	1000	1000
160.894	377.273	78.2319	2645.69		-0.904935	-2.7257	-1.69295	-2.23919		0.110256	0.361182	0.202957	0.486932		1000	1000	1000	1000
713.275	927.678	132.406	160.586		-1.89279	-1.37256	-0.494904	-2.51778		0.329385	0.351927	0.108227	0.263892		1000	1000	1000	1000
766.664	267.388	176.903	184.948		-2.42183	-3.1987	-1.57175	-1.77754		0.202312	0.487826	0.270816	0.468492		1000	1000	1000	1000
531.416	768.245	256.944	135.324		-2.04499	-1.99294	-1.09201	-1.59336		0.582611	0.432078	0.0871232	0.543196		1000	1000	1000	1000
404.911	1016.77	184.829	785.61		-1.09947	-2.38467	-0.864899	-1.32763		0.676952	0.342169	0.191947	2.05106		1000	1000	1000	1000
159.376	508.259	285.455	491.952		-1.59592	-2.1505	-1.63371	-1.33714		0.556855	0.902723	0.210624	0.740952		1000	1000	1000	1000
461.526	757.138	216.422	881.647		-1.10248	-2.06471	-2.70156	-0.941157		0.752393	0.594846	0.652088	0.552875		1000	1000	317.16	1000
588.154	954.923	149.536	833.77		-1.9502	-1.08595	-0.541695	-0.89994		0.649834	0.401698	0.562673	0.209977		1000	1000	171.225	1000
609.916	360.808	346.547	124.914		-1.16968	-1.81237	-2.09299	-1.6851		0.668896	0.801154	0.355673	0.543505		1000	1000	46.8925	1000
166.344	417.439	555.653	1249.66		-1.42523	0.084004	-2.59139	-2.26599		0.612043	0.376073	0.595024	0.709474		1000	1000		1000
181.475	360.639	180.871	731.792		-0.980302	-1.3211	-3.06459	-1.75885		0.217482	0.959025	0.418049	0.3503		1000	1000		1000
778.964	377.803	313.273	1572.04		-2.63803	-1.01959	-2.73417	-1.22439		0.634467	0.0752432	0.298837	0.237047		1000	1000		1000
143.11	422.498	139.839	885.321		-1.53056	-0.316215	-1.97844	-1.7836		0.773388	0.236557	0.33024	0.471938		1000	1000		1000
136.12	1728.22	141.169	129.25		-1.17303	-1.32512	-3.21975	-1.98284		0.523108	0.166135	0.864188	0.661619		1000	1000		1000
152.65	438.5	239.764	87.3191		-1.09871	-1.53122	-1.91876	-0.994476		0.627268	0.19036	0.582711	0.581808		1000	1000		1000
538.956	668.18	393.631	7.60288		-1.93004	-1.40171	-1.6482	-1.67095		0.581649	0.221185	0.960129	0.272023		1000	1000		1000
252.962	809.921	176.919	872.124		-1.06147	-0.128194	-3.93704	-1.09855		0.552619	0.183722	1.01019	1.73863		1000	1000		1000
173.339	862.617	106.16	698.897		-2.10135	-1.16424	-2.70589	-1.84182		0.76159	0.266592	0.297497	0.651726		1000	1000		1000
665.901	911.285	139.568	1560.3		-2.1525	-0.353596	-2.94256	-1.12489		0.524454	1.1162	0.491465	0.69409		1000	1000		1000
1137.74	526.465	339.059	867.454		-1.78426	-2.38744	-1.56564	-1.31362		0.273304	0.476623	0.67518	0.488307		1000	1000		1000
314.735	854.183	154.286	874.991		-1.16378	-2.05303	-1.33159	-1.89242		0.705447	0.244953	1.40628	2.38925		1000	1000		1000
1384.19	791.5	284.294	1244.68		-2.40383	-1.26422	-3.10073	-1.68006		0.221814	1.12653	1.37897	0.70122		1000	1000		1000
135.788	873.479	215.932	730.905		-0.494091	-0.922487	-3.79263	-1.42488		0.554652	0.434454	0.240443	0.261143		1000	1000		1000
304.56	544.289	177.226	468.469		-2.34104	-0.579351	-2.39848	-1.18946		0.204536	0.665985	1.60667	0.382207		1000	1000		1000
321.311	257.348	100.35	1255.37		-2.4611	-1.93802	-2.29347	-1.7816		0.634347	1.07689	0.722826	1.11064		1000	1000		1000
223.45	12.2421	131.564	825.871		-1.83345	-0.619066	-1.44226	-1.79667		0.549514	0.430648	0.74781	0.347704		1000	1000		1000
529.806	127.819	89.5327	847.507		-1.70178	-2.92537	-1.92727	-1.43093		0.658626	0.427034	0.880079	0.59892		1000	1000		1000
274.298	637.001	334.95	888.481		-0.374626	-0.358943	-1.20551	-0.885756		0.100101	0.498461	0.394475	1.15474		1000	1000		1000
288.469	787.226	135.95	1241.73		-1.82822	-0.315648	-1.92827	-1.83053		1.16689	1.73744	0.647364	0.566928		883.22	1000		1000
434.345	255.247	168.087	532.615		-2.09576	-0.654097	-2.21093	-1.66314		0.205309	0.405347	0.492377	1.19558		855.046	1000		1000
268.317	1110.34	116.821	1088.03		-1.05386	-1.00438	-1.85428	-1.73339		0.709321	0.609045	0.791353	0.285688		849.573	1000		1000
341.575	339.996	382.288	887.586		-1.77609	0.560289	-1.84909	-1.49712		0.453989	1.64028	0.536015	0.393275		818.969	1000		1000
334.235	605.308	134.792	11.6693		-0.853686	-0.623569	-2.61	-1.8877		0.521594	0.312024	0.562673	0.807538		767.199	1000		1000
300.123	769.066	138.943	760.131		-0.723171	-1.1996	-2.37069	-2.13589		0.189646	0.5146	0.992919	0.236102		761.418	1000		1000
240.373	1649.18	133.949	123.135		-2.07264	-1.34667	-1.16222	-0.792716		0.392844	0.684643	0.290008	0.291011		698.71	1000		1000
203.082	194.893	202.636	139.446		-2.45709	-0.926795	-2.1096	-1.7968		0.583053	0.268614	1.84443	0.266947		625.243	1000		1000
251.91	632.602	183.239	1345.38		-3.17237	0.0573998	-1.45562	-2.04585		0.11521	0.258949	0.373333	0.16767		426.435	1000		1000
275.312	2273.41	148.782	201.129		-1.78049	-0.076927	-1.28173	-1.08928		0.389695	1.18274	0.224245	0.745412		365.492	1000		1000
644.217	713.181	144.029	578.419		-2.11872	-1.88509	-2.11963	-1.21862		0.735187	0.465868	1.35842	0.220852		104.724	1000		1000
223.199	775.407	113.284	863.772		-1.70743	0.183241	-1.71357	-1.29		0.228693	0.50118	0.108749	0.202584		25.0354	1000		1000
242.943	809.78	146.385	876.097			-0.569006	-1.72983	-1.28539		0.575375	1.8463	0.398053	0.655765		20.5494	1000		1000
427.138	926.881	112.133	1331.64			-0.463013	-1.61764	-1.32354		1.20584	1.00343	0.698467	0.150871		1.19185	1000		1000
241.693	412.29	156.681	814.538			-1.1534	-1.59803	-1.01594		0.548365	0.441557	1.55676	0.150752			1000		1000
280.124	700.398	148.867	153.57			-0.659298	-2.25414	-1.76551		0.392391	0.676732	0.668982	0.392094			1000		1000
227.377	486.663	198.485	186.983			-1.00867	-1.70298	-0.93252		0.589491	0.812308	0.328627	0.28312			1000		1000
317.178	1998	111.738	120.458			-0.436673	0.254886	-1.61298		0.304991	0.694108	1.41969	0.289354			1000		1000
442.844	1327.53	101.183	720.875			-0.891773	-1.28166	-2.42286		0.145346	1.22605	0.524142	0.612478			1000		1000
421.564	725.173	144.631	1986.65			-1.07113	-1.03072	-2.03596		0.58681	0.741863	1.10388	0.640278			1000		1000
524.497	876.999	371.061	1009.78			-1.00494	-1.89272	-2.33332		0.148188	0.185241	0.517649	1.44373			1000		1000
323.502	567.307	160.202	981.633			-1.02037	-1.79553	-1.98368		0.526991	0.133027	0.436654	0.378903			1000		1000
176.751	580.369	246.821	1331.34			-0.738095	-0.647798	-1.73691		0.561235	0.365304	0.287823	0.563173			1000		1000
227.911	984.926	167.549	1989.86			-0.85319	-1.68012	-0.221234		0.371857	0.4406	1.1901	0.390451			1000		1000
410.75	644.048	128.375	1066.81			-1.08704	-1.35377	-1.9798		0.548765	0.604415	0.193559	0.326961			1000		1000
261.879	1821.2	286.724	580.96			-1.00912	-1.19577	-2.32563		0.228918	0.83072	0.422002	0.487667			1000		1000
408.483	910.369	184.534	135.14			-0.804682	-1.10845	-0.217664		0.584795	0.717322	0.566424	0.600307			1000		1000
225.669	549.206	410.534	1049.03			-1.27328	-2.66264	-2.35418		0.543373	0.26781	0.26903	0.138728			1000		1000
424.687	1053.3	162.546	2020.06			-1.07173	-1.45232	-2.21151		1.21736	0.736523	0.652247	0.731033			970.715		1000
216.38	527.222	249.561	2174.74			-1.40704	-1.86239	-2.31779		0.417413	0.25587	0.6944	0.377103			899.784		1000
234.871	111.36	355.233	841.284			-1.31505	-1.26789	-1.66284		0.209686	0.37709	0.830965	0.716979			899.142		1000
387.363	922.968	115.566	2871.48			-0.268814	-1.24789	-2.12805		0.21379	0.28303	0.602938	0.38315			882.608		1000
189.05	271.372	187.56	440.749			-1.22432	-1.39764	-2.21303		0.343103	0.531888	0.192398	0.250755			857.489		1000
273.945	1191.33	163.696	706.47			-2.05492	-1.29038	-2.04071		0.403433	0.6241	0.0884994	0.241822			853.766		1000
740.951	576.887	114.802	1173.52			-0.0708673		-0.762356		0.830543	1.43259	0.238614	0.190631			830.13		1000
637.005	840.517	158.802	704.49			0.117404		-1.22684		0.358013	1.21801	1.0044	0.605895			783.29		1000
251.476	993.677	627.797	1606.76			-0.332416		-2.39548		1.24382	0.440088	0.513339	0.139536			778.553		1000
394.427	707.313	188.786	1697.15			-1.68793		-1.80529		0.193993	0.178466	0.208452	0.32418			759.485		1000
328.473	1562.46	202.838	701.227			-0.637857		-3.54633		0.276737	1.24001	0.642389	0.496697			753.345		1000
385.739	180.553	174.758	2384.51			-0.394017		-2.69678		0.355498	1.50852	0.573211	0.337138			728.879		1000
606.079	755.397		796.019			-0.0932772		-1.24865		0.459759	1.48686	0.989976	0.908726			697.928		1000
425.307	600.379		125.712			-1.05596		-1.87933		0.581585	0.97247	0.446458	0.191581			697.15		1000
831.431	558.413		902.931			-0.165458		-2.04374		0.718026	1.18938	0.4183	0.191224			686.412		1000
141.026	547.136		1106.02			-0.328411		-1.98068		0.497244	0.295541	0.333378	0.673733			663.912		1000
342.592	576.329		247.964			-0.0567727		-1.85561		0.697538	0.39551	0.0830178	0.336628			646.494		1000
149.327	939.92		1958.66			0.218404		-1.86107		0.413404	1.28177	0.0991336	0.189013			640.93		1000
1369.96	1024.91		1252.25			-0.457224		-0.839832		0.596333	1.21511	0.179536	0.652038			535.923		1000
349.035	2597.35		1027.65			-0.343691		-1.59096		0.428915	1.28969	0.0722052	0.526875			525.643		1000
283.102	478.072		1130.58			-0.185739		-0.744366		0.582278	1.10812	0.593221	0.443481			499.186		1000
120.714	341.218		775.595			-0.622311		-1.74848		0.661976	0.617134	0.115122	0.513898			498.736		1000
609.968	862.835		1572.59			-1.05864		-1.57123		1.15895	0.501475	1.9471	0.431483			490.651		1000
419.404	391.89		1179.65			-0.965853		-0.521751		0.399685	0.724656	0.197836	0.239215			464.103		1000
659.882	502.001		2068.34			-0.7105		-0.494864		0.445987	0.436623	0.572655	0.259869			456.054		1000
886.518	127.797		437.053			-1.05332		-1.9387		0.851434	1.12576	1.58238	0.478493			393.672		1000
217.277	77.6734		814.153			-1.21224		-0.457972		0.269594	1.1765	0.187264	0.216927			392.243		1000
149.178	1219		881.725			-0.432985		-0.689625		0.99417	1.86447	0.283465	0.358906			391.414		1000
622.795	653.039		1391.55					-1.77152		0.428842	2.4828	0.159163	0.212684			388.51		1000
450.268	369.496		124.14					-1.82898		0.268381	0.67502	0.743588	0.520029			292.454		1000
654.732	756.512		721.098					-1.12106		0.724952	0.32798	0.426377	0.342486			261.123		1000
717.645	556.641		1149.49					-1.46581		0.386888	1.19125	0.0345973	1.30051			243.041		1000
151.614	87.1099		729.449					-1.73478		0.383568	0.589992	0.103945	0.919447			241.886		1000
707.414	295.298		554.487					-2.41621		0.381597	2.05304	0.123313	0.418459			212.471		1000
699.879	507.729		735.16					-1.04212		0.559059	1.30498	0.369633	0.231477			160.372		1000
1155.13	1082.71		1035.13					-1.05308		0.568805	0.631539	0.250132	0.211443			157.583		1000
686.144	107.683		803.299					-1.17396		0.468576	0.908029	0.325483	0.954977			143.285		1000
540.461	713.867		309.134					-2.59525		0.294922	1.0641	0.371802	0.783193			115.199		1000
1617.91	744.668		435.158					-1.20819		0.426088	0.757838	0.500293	0.253818			110.739		1000
	743.365		142.927					-1.0388		0.445022	1.05565	0.369851	0.585453			109.112		1000
	82.7657		2457.43					-1.4355		0.287928	1.2154	0.450681	0.129672			105.595		1000
	88.8418		1077.87					-1.56315		0.513852	2.28044	0.414752	0.600391			102.845		1000
	450.779		1008.3					-1.45172		1.03864	0.43591	0.352605	0.436231			100.348		1000
	1048.07		1212.45					-2.64292		0.426372	0.779417	0.402281	0.369176			99.7827		1000
	732.938		1366.39					-1.28333		0.956003	0.572716	0.111104	0.248584			99.4214		1000
	875.648		1328.21					-1.8828		0.0986876	0.494973	0.12564	0.177182			95.9098		1000
	785.792		1207.39					-1.21471		0.219786	0.72651	0.0666996	0.298242			92.7085		1000
	1667.62		1616.02					-1.76935		0.18039	1.17654	0.0245315	0.20038			74.7443		1000
	684.355		684.195					-1.57607		0.0759201	0.489658	0.121377	0.626144			70.0801		1000
	258.215		55.9036					-2.47457		0.257311	0.575852	0.208398	0.396099			63.1492		1000
	362.879		752.454					-0.908017		0.172716	1.33681	0.184562	0.257052			55.526		1000
	1088.54		123.849					-0.333641		0.207874	0.491784	0.532729	1.05028			50.5471		1000
	1764.27		695.617					-2.52586		0.302108	1.73455	0.304498	0.201495			48.6592		1000
	534.995		1263.18					-1.94974		0.315001	0.405387	0.373786	0.217064			48.2225		1000
	828.374		695.816					-0.808437		0.214634	0.864485	0.262116	0.1426			48.0521		1000
	600.306		721.196					-1.38358		0.160192	0.384904	0.125726	0.512955			45.329		1000
	958.556		865.102					-1.32203			1.08147	0.40073	0.170778			44.4086		1000
	890.868		210.751					-1.76548			0.241567	0.33179	0.48732			22.1618		1000
	669.399		820.209					-1.10001			0.753376	1.36785	0.442342			17.9003		1000
	435.861		1158.77					-0.0102255			0.203587	0.240105	0.233284			16.8168		1000
	735.383		516.907					-1.59894			0.773123	0.672746	0.41172			14.1055		1000
	76.8993		1110.69					-0.993106			0.51708	1.58324	0.21641			13.2005		1000
	722.652		115.268					-0.99805			0.498834	0.410276	0.540469			9.56581		1000
	707.863		548.634					-2.27567			0.599396	0.124504	0.461991			8.21535		1000
	575.14		1174.88					-1.23785			0.572159	0.171352	0.234828			7.81895		1000
	1818.86		1597.35					-0.882994			0.112249	0.514945	0.967402					1000
	1504.48		1703.83					-0.945119			0.583042	0.209284	0.283289					1000
	195.673		661.447					-1.62021			1.00793	0.155579	0.201889					1000
	550.466		775.879					-0.855831			1.11662	0.196241	0.642349					1000
	121.816		1283.92					-2.09885			0.464587	0.787503	0.151137					1000
	819.053		293.234					-1.5996			0.610011	0.438225	0.429306					1000
	865.926		348.453					-0.970697			0.903262	0.25916	0.20393					1000
	554.904		733.162					-1.42896			1.17317	0.346079	0.311798					1000
	1182.16		659.017					-1.39214			0.680534	0.142549	0.299014					1000
	532.498		619.266					-1.29			2.5362	1.10142	0.424225					1000
	349.171		611.31					-2.03254			0.626587	0.109705	0.151712					1000
	91.3984		80.1893					-0.518027			0.98241	0.274292	0.226879					1000
	1140.47		319.841					-1.42787			1.06837	0.320842	0.170062					1000
	586.237		703.746					0.00970579			0.463666	0.368785	0.13237					970.571
	739.626		274.788					-0.906438			0.279744	0.165298	0.139962					940.454
	1087.14		862.655					-0.92926			0.681368	0.128134	0.6866					895.504
	1417.27		755.382					-0.368181			0.526008	0.293508	1.19285					840.458
	710.548		740.494					-1.04995			0.478771	0.917931	2.31039					827.965
	974.372		967.55					-0.490919			0.926547	0.144228	0.187425					816.627
	570.84		120.502					-0.749117			0.50554	0.2418	0.176246					811.938
	206.852		655.153					-0.745694			2.05981	0.412176	1.44909					793.762
	831.857		877.105					-1.78707			0.256044	0.272189	0.199238					788.695
	577.365		721.616					-0.410263			2.75996	0.304507	0.18608					780.161
	679.816		1446.84					-1.12782			1.09937	0.58905	0.314161					771.45
	416.254		299.189					-1.37978			0.973152	0.309121	0.178637					771.216
	747.323		923.483					-0.960269			1.36975	0.340331	0.263354					762.753
	796.575		354.828					-1.91909			0.371256	0.0811858	0.44512					759.148
	566.853		1638.33					-1.4698			0.403397	0.253753	0.180594					754.155
	506.61		622.923					-1.26715			2.77548	0.276985	0.3348					753.391
	30.2562		924.241					-1.56588			2.91036	0.212636	0.461429					751.779
	585.861		677.807					-0.988472			0.746851	0.227263	0.783258					740.992
	115.708		538.312					-0.902743			1.54225	1.27115	0.219231					735.575
	473.466		828.521					-0.994991			0.494755	0.194425	0.476532					728.587
	910.816		537.088					-0.636745			0.807269	0.0653435	0.422518					724.268
	139.005		560.949					-1.32337			0.453524	0.218675	0.172962					689.774
	449.562		614.508					-1.58936			0.906192	0.76158	0.214202					654.678
	863.357		182.304					-0.55337			0.627901	0.0658731	0.900288					653.299
			1028.29					-1.38258			0.390901	0.841441	1.20403					606.816
	189.426		1340.38					-1.21621			0.431371	0.416268	0.621676					603.528
	630.978		1295.06					0.10185			0.419325	0.232921	0.292706					566.796
	550.688		797.15					-1.63946			0.534711	0.308808	0.531661					558.815
	843.668		690.678					-1.2145			0.57169	0.302696	0.152232					510.679
	781.211		968.12					-1.58749			0.666293	0.432636	0.191129					503.674
	1094.54		361.356					-1.23563			0.661653	0.678185	0.684635					480.794
	823.791		845.244					-0.608007			1.12721	0.336305	0.14645					473.167
	991.06		2170.24					0.483045			0.738022	0.513076	0.344585					471.803
	685.36		1642.58					-0.891672			0.588308	0.574157	1.42491					461.908
	718.629		512.884					-1.19377			0.458967	0.294279	0.0410283					443.494
	599.994		396.165					-1.57692			0.474996	0.144466	0.126211					417.507
	758.689		831.834					0.114344				0.24645	0.834434					410.999
	1686.86		890.342					-1.6596				0.44175	0.505847					405.489
	793.105		199.718					-1.63869				0.115583	0.26046					394.404
	712.244		614.859					-1.42635				0.241547	0.507738					394.301
	677.903		794.505					-1.05319				0.246178	0.27826					392.495
	541.827		785.999					-1.51703				0.446253	0.284179					386.961
	874.69		395.105					-1.77317				0.275729	0.299191					385.155
	632.194		521.854					-0.646988				0.169663	0.24366					382.011
	712.139							-0.0686744				0.816449	0.836987					380.001
	59.6477		567.956					-0.60639				0.749113	1.03007					374.802
	189.629		911.092					-0.417971				0.288967	0.849303					374.446
	517.363		1242.99					-0.940777				0.591852	0.121851					371.135
	1114.75		2238.85					-1.56412				0.219561	0.76795					364.067
	593.619		1222.85					-1.26021				0.911906	0.653972					340.496
	1435.7		620.667					-1.48342				0.842162	0.989438					339.809
	821.769		640.081					-0.946345				0.662911	0.154741					337.351
	448.043		873.156					-0.788159				0.312775	0.517932					332.562
	473.717		745.883					-1.49042				0.281279	0.927884					321.073
	739.848		530.039					-1.28888				0.560078	1.23691					318.277
	647.419		1120.81					-0.389947				0.329112	1.04518					309.353
	1356.33		835.313					-1.46889				0.195419	0.978157					307.187
	879.764		1048.93					-1.34732				0.276322	0.492196					304.38
	1462.64		825.755					-0.899457				0.117317	0.863443					298.138
	912.708		1006.57					-1.61332				0.535199	0.41974					285.681
	613.982		573.383					-2.15702				1.40174	0.932083					276.934
	880.769		1279.01					-1.23888				0.484565	1.00738					270.124
	1404.34		1696.52					-0.551386				0.51379	0.64691					269.594
	65.2362		801.909					-1.77953				0.231837	0.34581					248.258
	467		808.702					-1.93401				0.496423	0.284762					247.074
	552.935		773.542					-1.21001				0.146721	0.655462					227.423
	528.474		839.042					-0.190939				0.212369	0.46738					220.536
	621.395		581.863					-1.13508				0.214427	0.873935					220.204
	491.344		667.107					0.0480921				0.16988	0.555737					216.233
	658.931		141.117					-1.66025				0.749481	0.494433					204.422
	1068.89		629.219					-0.321882				0.498296	0.981282					196.962
	535.331		815.025					0.0513455				0.485609	0.125869					182.667
	748.389		1205.43					-1.44934				0.240242	0.765396					176
	515.143		682.574					-0.322357				0.959393	0.716943					172.09
	772.344		1420.45					-1.09258				0.0832625	0.399079					166.752
	439.696		105.752					-1.08794				0.268848	0.452885					161.914
	764.017		827.117					-2.14094				0.620025	0.372661					154.063
	556.433		943.268					-0.00564765				0.40929	0.366634					150.782
	700.909		740.543					-1.69274				0.221846	0.680096					149.124
	1356.07		938.466					-1.70856				0.553442	1.16414					136.95
	1069.02		756.494					-0.278552				0.554793	0.119545					136.796
	580.091		406.52					-0.882563				0.274673	0.879059					126.222
	303.481		1634.26					-1.2537				0.241719	0.857183					124.071
	2193.39		749.547					-1.94157				0.734077	0.91903					112.398
	1000.9		964.736					-2.80493				0.188984	0.473115					105.762
	916.366		535.071					0.0434016				0.194021	0.681893					97.6976
	724.945		657.624					-1.28291				0.49783	0.455623					79.2307
	593.731		748.34					-1.26906				0.0998234	0.986693					60.5403
	1541.56		1000.49					-1.29798				0.400577	0.448624					60.4849
	425.268		1410.51					-1.79602				0.292933	0.67957					55.1963
	176.101		1211.26					-0.379156				0.195226	0.326066					54.1327
	224.964		354.78					-1.73175				0.579429	0.346115					50.5263
	692.166		721.465					-1.85276				0.252896	0.106965					44.703
	685.099		781.368					-1.80407				0.361799	0.331576					19.5581
	367.185		1385.05					-0.141355				0.372149	0.363587					19.2868
	820.503		2193.47									0.221282	0.777945					10.2709
	1546.09		594.235									0.50401	1.2648					3.40482
	393.838		1291.65									0.560551	0.788068
	1971.93		519.725									0.415782	0.349099
	1221.36		372.893									0.298409	0.782258
	748.329		804.385									0.598213	0.480229
	557.365		1237.05									0.398	0.659141
	725.181		850.786									0.751194	0.140608
	507.036		681.865									0.219494	0.878292
	1063.49		1035.32									0.60394	0.507556
	832.021		688.151									1.28959	0.135548
	705.485		462.749									0.284074	0.874057
	985.778		767.96									0.2149	0.431981
	978.379		798.52									0.458335	0.284857
	278.577		984.967									0.34974	1.50472
	574.233		1162.38									0.306009	0.661512
	103.041		898.26									0.513312	2.48995
	30.1687		17.3291									0.42377	0.358714
	660.993		771.809									0.141613	0.33814
	492.901		1137.19										0.348982
	681.801		1091.75										0.514613
	1546.9												0.229728
	783.716		479.866										0.423995
	668.015		1193.32										0.305129
	472.314		659.47										0.891812
	797.85		822.631										1.00404
	781.573		601.096										1.5909
	311.067		583.524										0.993771
	259.205		234.289										0.100542
	768.234		107.117										0.240625
	714.538		373.715										1.05056
	483.13		824.586										0.363699
	832.315		718.806										0.691622
	755.494		930.512										0.728472
	793.757		1741.64										0.858123
	990.8		32.2916										0.462091
	1591.97		1738.22										0.497468
			151.98										0.349328
	606.429		1065.8										0.500899
	983.918		878.433										0.437714
	993.911		761.461										0.712975
	1863.35		897.758										1.63999
	859.559		705.42										0.343858
	757.251		1588.59										0.62381
	432.638		1149.57										0.673236
	869.408		1326.45										0.804056
	331.827		876.208										0.189344
	425.533		827.461										0.666981
	1260.39		821.01										0.614896
	714.668		136.452										0.842163
	624.119		471.78										0.7812
	365.198		984.669										0.358978
	660.416		735.648										0.609244
	1968.39		911.064										0.221472
	737.384		918.789										0.402468
	759.499		1795.21										1.55223
	758.94		619.899										0.361357
	1131.9		120.047										0.669661
	634.054		742.72										0.651639
	856.02		1414.1										0.32302
	967.788		398.859										0.986507
	830.691		112.049										0.435148
	1027.63		135.694										0.389636
	1233.43		421.985										1.3787
	567.454		1572.8										0.852252
	74.1971		90.5901										0.581269
	810.311		1556.03										0.626606
	812.783		85.7502										0.378822
	725.346		486.88										0.843853
	878.089		467.089										0.513086
	908.474		788.693										0.608711
	721.727		925.029										0.795818
	900.288		682.021										0.576633
	744.426		1325.43										0.850971
	602.37		950.328										0.338572
	666.068		163.257										0.248527
	885.51		80.0959										1.03458
	947.154		2489.34										0.760069
	1192.06		473.823										0.705542
	677.031		2355.23										0.464995
	1076.56		44.6086										0.817011
	455.131		509.614										1.23931
	668.969		942.52										1.05638
	1472.54		1021.17										1.11176
	1484.27		581.654										0.446995
	825.65		453.821										1.72055
	600.904		570.259										0.815126
			547.516										0.411678
	1684.87		732.36										1.00841
	668.077		1040.27										0.74466
	160.889		2184.72										0.272676
	783.913		1128.32										0.46979
	498.443		1480.51										0.548415
	435.266		557.683										0.702116
	621.968		1450.89										0.916757
	1245.25		397.806										0.368022
	728.394		779.389										1.03483
	2281.1		2116.97										0.500266
	1293.92		754.43										0.244559
	1564.44		199.67										0.57772
	4.92042		1040.71										2.68133
	317.372		126.008										0.504777
	421.989		1154.8										0.61827
	1003.43		832.5										0.865285
	781.832		966.492										0.310818
	807.785		1489.35										0.880851
	674.401		564.61										0.384069
	115.36		1437.05										0.224921
	572.533		598.934										0.443885
	40.0734		975.011										1.07488
	655.605		62.5518										0.434776
	1788.76		712.098										0.402782
	723.481		581.573										0.696475
	901.924		598.17										0.592842
	768.578		342.23										0.710893
	1707.96		825.325										0.678259
	656.79		542.213										0.521933
	917.511		478.276										0.569101
	1045		1017.52										0.589974
	1556.26		1486.41										1.22608
	447.779		916.585										0.655543
	43.3701		1052.55										0.884074
	828.737		11.4442										0.527564
	611.745		268.53										0.463671
	681.692		647.698										0.5301
	1007.82		199.208										0.439936
	382.914		1498.12										0.860462
	654.275		715.46										0.858121
	599.896		167.301										0.462046
	861		2100.75										0.730102
	903.227		210.307										0.47962
	679.892		134.85										1.09883
	422.08		792.561										0.357894
	425.285		990.463										0.550237
	842.326		190.458										0.467659
	566.965		1620.89										0.658244
	732.77		778.536										0.838097
	612.434		158.431										0.930873
	635.891		923.828										0.62101
	627.6		919.021										0.344551
	623.721		779.954										0.949158
	732.018		496.422										0.47282
	965.116		992.309										1.04945
	274.823		384.694										0.703907
	627.675		672.374										0.366686
	289.652		203.367										0.280167
	513.23		168.589										0.584336
	2263.28		849.897										2.91937
	333.285		504.134										0.764099
	1671.85		439.123										0.247399
	760.143		962.688										0.538287
	783.688		119.412										0.369076
	1482.35		871.557										0.948368
	1149.87		1823.62										1.19359
	738.236		1004.05										1.12939
	1686.55		394.863										0.668561
	761.577		1508.22										0.854862
	625.559		805.27										0.744804
	991.709		523.853										0.364402
	629.425		417.547										0.506449
	417.662		778.491										0.528253
	797.958		742.804										0.732394
	691.067		1129.95										0.476317
	78.0645		1292.22										0.868854
	766.151		1210.59										1.47057
	2180.8		894.636										0.436622
	1598.85		982.888										0.440781
	573.396		924.011										0.370993
	753.362		154.934										1.09876
	753.567		179.86										0.307563
	533.036		7.25709										0.651277
	806.594		1201.14										0.977829
	813.785		1049.59										0.416071
	1003.66		459.863										1.19219
	691.974		844.627										1.06652
	861.388		429.773										0.548493
	5156.99		654.877										0.800916
	970.695		667.415										0.514197
	640.827		1141.4										1.40256
	494.833		626.73										0.31775
	721.742		640.415										0.304213
	927.08		1012.52										0.53754
	355.706		388.848										1.17649
	378.609		1782.83										0.522999
	1203.83		427.881										0.422496
	473.246		943.222										0.909738
	1260.47		642.116										0.444986
	1101.43		406.462										1.03193
			724.549										0.449414
	804.805		1542.46										0.454675
	939.811		924.593										0.634631
	375.096		1064.08										0.521597
	1400.68		1402.85										0.847763
	158.525		647.11										0.555617
	549.798		1845.1										1.00936
	656.699		1075.22										0.355131
	910.219		1030.83										0.525698
	609.543		741.207										0.789009
	643.528		752.582										1.15739
	1608.68		276.126										0.362009
	1401.29		350.087										0.369039
	930.336		1153.83										0.684769
	814.037		775.526										1.52469
	855.815		687.842										0.278469
	587.814		2143.27										0.827448
	618.551		695.251										0.915428
	641.616		741.723										0.620491
	735.975		652.172										0.488337
	978.738		993.821										0.831534
	754.421		777.741										0.45632
	1099.95		138.293										0.446102
	53.0572		918.122										0.441543
	2349.49		53.2032										0.816002
	785.629		369.105										0.897104
	793.978		178.854										0.595068
	940.035		677.04										0.667666
	91.6425		821.375										0.495016
	834.31		733.356										0.269644
	848.749		986.215										0.467976
	423.817		187.253										0.177389
	517.262		1339.91										0.321176
	1742.56		710.787										0.596647
	532.708		553.945										0.894324
	1613.11		2735.2										1.10112
	972.59		1098.42										0.794827
	622.935		907.649										0.379456
	803.759		806.256										0.84289
	785.481		325.006										0.677647
	915.596		1482.07										0.211108
	753.527		161.311										0.911683
	826.195		1351.68										0.234593
	622.022		446.616										0.46707
	765.435		831.333										0.576429
	710.043		968.859										0.981795
	894.899		1326.58										0.430023
	2056.23		1185.38										0.897185
	552.752		951.52										2.48006
	1816.73		1121.09										0.333898
	1164.82		829.058										1.24396
	804.61		987.185										0.73594
	1162.58		663.153										1.14241
	776.99		1072.63										3.40572
	871.186		1116.85										0.919584
	769.293		1032.64										0.530743
	519.209		52.1053										0.71734
	1156.79		750.121										1.30634
	606.959		191.98										0.728858
	1153.16		466.212										0.939466
	1880.16		161.218										0.58466
	875.416		1313.43										1.19141
	994.814		1266.6										0.6138
	649.005		457.142										0.560429
	692.677		850.292										0.447188
	702.441		1581.66										0.291524
	668.115		427.065										0.61555
	554.131		813.943										0.715067
	1035.63		1447.23										0.58162
	918.922		1011.71										0.189538
	759.32		625.277										1.67011
	702.066		240.177										0.421668
	736.057		909.508										0.34348
	590.768		867.18										0.254399
	626.257		1773.9										0.916377
	785.845		72.0574										0.288197
	1338.73		328.338										0.384797
	601.92		859.349										0.48546
	1147.67		244.596										0.589694
	686.233												0.431454
	1111.42		554.651										1.17119
	577.378		1178.86										0.402496
	935.894		911.881										0.206168
	1261.41		833.422										0.654414
	386.512		808.213										1.10339
	497.035		763.113										0.473523
	562.53		492.496										0.495766
	1227.87		751.711										0.669069
	767.668		589.936										0.693949
	888.123		1180.05										0.413324
	1260.11		894.199										0.386136
	830.654		823.428										0.441805
	744.002		979.238										0.209193
	1090.28		881.742										0.816475
	989.632		672.624										0.50101
	862.242		689.539										1.321
	619.763		1763.85										2.02098
	652.324		3267.23										0.394087
	962.252		699.093										0.273961
	725.831		737.326										0.639924
	619.073		215.37										1.30514
	1100.8		1129.22										0.861835
	951.536		854.903										0.50127
	594.407		318.675										0.383273
	602.587		1284.43
	694.12		49.2116
	1214.98		1208.58
	761.289		1587.9
	628.763		12.1741
	890.317		1032.27
	587.882		458.757
	1121.72		606.949
	1513.79		577.085
	2234.47		4.37827
	678.243		594.435
	790.721		1545.17
	1286.63		726.221
	172.995		734.939
	163.06		85.5939
	610.148		607.787
	943.241		707.822
	983.696		761.941
	414.266		510.108
	724.404		1139.85
	1274.52		758.672
	460.056		296.827
	355.302		921.513
	677.076		1007.86
	796.128		656.746
	860.254		691.003
	249.927		1165.26
	1204.47		746.88
	412.305		1331.66
	718.834		1334.8
	518.237		2380.5
	859.353		731.955
	643.888		887.886
	1436.22		2544.25
	1079.39		2506.02
	131.72		834.867
	841.925		349.048
	705.351		377.169
	2212.53		404.793
	549.732		1823.41
	589.703		680.093
	511.923		667.583
	1168.97		300.32
	166.569		1238.35
	259.902		1412.61
	582.998		233.944
	1051.59		887.413
	1237.32		540.195
	374.075
	778.592		477.27
	1263.1		1073.14
	824.794		1229.3
	542.836		175.212
	609.394		191.375
	679.888		1447.73
	811.392		471.93
	813.231		86.5364
	474.879
	2375.2		204.46
	1173.49		1891.36
	304.872		822.099
	1405.52		734.599
	790.609		1219.06
	20.1154		723.931
	1193.45		685.804
	1140.29		306.885
	1137.77		588.257
	536.318		1826.73
	1308.98		2384.78
	738.169		583.723
	184.71		1059.44
	648.612		968.318
	802.686		1813.58
	481.675		726.715
	726.218		478.675
	648.437		682.269
	574.707		1831.11
	812.136		817.452
	664.808		1045.79
	1585.83		192.753
	68.8959		103.66
	1030.23
	553.737		741.174
	492.781		1800.54
	654.76		1059.19
	494.94		336.43
	1027.2		291.527
	206.443		198.739
	870.307
	853.043		1061.79
	245.664		657.173
	702.714		715.939
	767.746		1305.64
	836.799		1671.03
	747.07		1113.4
	486.491		937.907
	1448.7		2273.14
	385.981		732.099
	1017.38		403.27
	632.348		777.206
	550.975		2480.91
	656.395		225.725
	795.149		158.318
	435.91		581.682
	617.541		608.551
	195.867		718.12
	959.144		1052.16
	1212.19		225.515
	758.194		600.707
	934.045		960.649
	883.742		813.469
	109.417		2868.11
	529.458		1807.53
	1671.58		1401.26
	635.291		891.989
	682.216		605.404
	820.343		1812.16
	1199.12		1479.27
	1802.75		193.492
	922.603		871.238
	1138.05		260.001
	1247.75		822.211
	513.989		2920.63
	1842.8		1824.74
	501.14		1610.69
	643.612		1027.76
	1085.97		1190.55
	1765.81		865.132
	266.561		1355.83
	599.75		93.0577
	1196.75		751.87
	25.0695		753.986
	911.061		276.983
	1017.41		425.68
	901.452		96.6009
	785.28		128.708
	888.725		815.844
	639.924		77.7334
	350.5		176.004
	662.473		693.275
	408.497		221.181
	643.649		753.781
	374.625
	524.727
	676.239
	1047
	541.274
	977.159
	120.213
	1057.76
	1177.26
	611.708
	526.63
	1024.36
	946.425
	246.363
	1274.34

## Sheet: Fig. 5 Trajectories
Influenza A virus diffusion through mucus gel networks
Logan Kaler1, Ethan Iverson2, Shahed Bader3, Daniel Song3, Margaret A. Scull2, Gregg A. Duncan1,3
1Biophysics Program, , University of Maryland, College Park, MD, USA
2Department of Cell Biology & Molecular Genetics, , University of Maryland, College Park, MD, USA
3Fischell Department of Bioengineering, University of Maryland, College Park, MD, USA
*Correspondence to: Gregg Duncan; email: gaduncan@umd.edu
Figure 5. Impact of reducing disulfide bonds within mucus gels on IAV diffusion and adhesion
PS-NP 37C				IAV 37C				PS-NP DTT 37C				IAV DTT 37C
frame	x	y		frame	x	y		frame	x	y		frame	x	y
1	0	0		1	0	0		1	0	0		1	0	0
2	-0.21818	0.030926		2	-0.25847	0.28662		2	1.1156	0.0045645		2	0.037793	0.43336
3	-0.3226	-0.13525		3	-0.07621	-0.16998		3	1.1394	-1.041		3	-0.38054	0.14072
4	-0.35288	-0.028676		4	0.13248	0.19198		4	0.84131	-1.2331		4	0.24645	0.11415
5	-0.39763	0.012823		5	-0.33587	0.40497		5	0.75762	0.00045387		5	0.022461	0.22089
6	-0.22928	0.15282		6	-0.22859	-0.060218		6	1.3739	0.77862		6	-0.42303	0.26783
7	-0.44669	0.046359		7	-0.29118	0.22201		7	1.577	0.039919		7	-0.38869	0.18434
8	-0.25265	0.19223		8	0.21531	0.24179		8	0.41273	-0.064533		8	-0.47728	0.090218
9	-0.31543	0.17062		9	0.056391	0.31059		9	0.82084	0.11874		9	-0.089261	0.35525
10	-0.45176	0.18681		10	0.22038	-0.10236		10	1.3583	0.4517		10	-0.016465	0.24684
11	-0.39525	-0.029786		11	0.26177	0.34172		11	0.94667	0.40024		11	-0.030409	0.11285
12	-0.42128	-0.064337		12	0.13179	0.38002		12	1.275	1.0638		12	-0.37705	-0.087459
13	-0.5783	0.05507		13	0.3741	0.082665		13	1.4246	1.354		13	-0.40289	0.51765
14	-0.56267	-0.19096		14	0.12476	-0.040994		14	0.40445	0.41808		14	-0.035297	0.14442
15	-0.49103	-0.010045		15	0.41903	0.3728		15	0.40909	0.35812		15	0.014879	0.12621
16	-0.34607	-0.29497		16	0.070661	0.20292		16	0.48186	-0.081191		16	-0.39568	-0.092209
17	-0.15607	-0.32274		17	-0.08946	0.34417		17	0.14192	-0.062416		17	-0.10277	0.41314
18	-0.33732	-0.23738		18	0.23982	-0.53271		18	0.014825	-0.49936		18	-0.18054	0.18005
19	-0.22391	-0.31298		19	-0.040825	-0.58565		19	0.85258	-0.55054		19	0.42063	0.66069
20	-0.19321	-0.45912		20	-0.10366	0.20063		20	1.6715	-0.39048		20	-0.21907	0.20346
21	-0.35898	-0.50653		21	-0.039758	0.36356		21	1.6014	0.019168		21	0.24053	0.83005
22	-0.45004	-0.47349		22	0.07177	-0.0058994		22	1.9276	0.24277		22	0.21117	0.70926
23	-0.52182	-0.46744		23	0.4626	0.58837		23	1.3101	0.15821		23	0.090524	0.14263
24	-0.33685	-0.3653		24	0.14873	-0.0061308		24	1.0233	-0.0016073		24	-0.11224	0.21822
25	-0.305	-0.27432		25	0.20505	0.10109		25	0.34178	0.30253		25	-0.070574	0.19557
26	-0.27237	-0.25825		26	0.2516	0.39191		26	0.57874	-0.0009211		26	0.18228	0.16586
27	-0.012246	-0.20558		27	-0.036022	0.42278		27	-0.17126	-0.65576		27	0.054194	0.26891
28	-0.087791	-0.16577		28	0.56226	-0.022042		28	0.78113	-0.59647		28	0.25569	0.49785
29	-0.17882	-0.21645		29	0.081078	-0.26524		29	0.82236	-2.3239		29	0.47886	0.57006
30	-0.099438	-0.21041		30	-0.0010728	0.48809		30	0.67999	-2.9179		30	0.11109	0.11628
31	-0.2554	-0.36337		31	-0.049511	0.016822		31	1.4986	-2.7841		31	0.20528	-0.03708
32	-0.28481	-0.068418		32	-0.092822	-0.13509		32	0.73542	-3.1861		32	-0.080916	-0.30633
33	-0.34544	-0.067489		33	0.078715	0.362		33	-0.0091108	-3.7769		33	0.19593	0.58623
34	0.023257	-0.13958		34	0.29012	0.25967		34	0.31864	-4.2667		34	0.38494	0.33241
35	-0.083164	0.11624		35	0.43202	0.42175		35	0.57924	-4.2848		35	0.15357	0.4507
36	-0.13528	0.087472		36	-0.20064	-0.10032		36	1.3642	-3.8331		36	0.10872	0.43781
37	-0.27783	0.024953		37	0.28702	-0.18695		37	0.86818	-4.1321		37	0.23928	-0.26483
38	-0.054602	0.030391		38	-0.062577	0.13679		38	0.17637	-4.3539		38	0.1162	0.51313
39	-0.3766	0.005773		39	0.13552	0.29106		39	-0.63688	-4.9574		39	0.082807	0.31444
40	-0.34776	-0.088708		40	0.20847	0.42014		40	0.37862	-5.6337		40	0.5109	0.041381
41	-0.41718	-0.1212		41	0.2017	0.058705		41	0.32356	-5.7652		41	0.29181	0.34681
42	-0.23369	-0.034148		42	-0.16678	-0.077154		42	-0.28006	-4.6136		42	0.52135	0.3587
43	-0.40095	0.23349		43	-0.13429	0.12922		43	-1.2469	-4.0261		43	-0.112	0.45554
44	-0.17955	0.093254		44	0.19749	0.12658		44	-0.21681	-5.1631		44	0.11274	0.23801
45	-0.39146	0.028944		45	0.26778	0.16889		45	-0.092728	-5.8656		45	-0.05476	0.45175
46	-0.15835	0.057253		46	0.010331	0.22032		46	1.3479	-5.3222		46	-0.020247	-0.37647
47	-0.14136	0.069008		47	0.044617	-0.38516		47	1.1456	-5.1833		47	0.084792	-0.14647
48	-0.45554	0.036897		48	0.13875	0.040276		48	-0.113	-3.9413		48	0.66964	0.41828
49	-0.25778	-0.090071		49	0.017551	0.093017		49	0.058856	-4.7821		49	-0.092283	0.26843
50	-0.27027	-0.039113		50	-0.1028	0.14098		50	-1.018	-4.6079		50	0.45741	0.18004
51	-0.44154	-0.066825		51	0.17415	-0.25945		51	-1.6093	-3.8628		51	0.39079	0.3778
52	-0.45076	0.0124		52	-0.047579	0.44547		52	-0.59752	-3.8553		52	0.44144	0.46801
53	-0.41601	-0.15624		53	-0.019933	0.38306		53	0.39545	-3.5399		53	0.4832	0.89007
54	-0.43741	-0.30349		54	0.4305	0.63382		54	0.104	-3.0492		54	0.39443	0.2079
55	-0.19738	-0.21066		55	0.11684	0.68253		55	1.2097	-3.3661		55	0.35586	0.12095
56	-0.24547	-0.083205		56	-0.14115	0.39404		56	1.2628	-2.4988		56	0.29322	0.55211
57	-0.08392	-0.2067		57	0.37013	-0.061401		57	0.98818	-2.9517		57	-0.079877	0.15801
58	-0.17503	-0.14135		58	0.24607	-0.26639		58	0.037723	-3.4909		58	0.20576	0.21441
59	-0.35465	-0.13877		59	0.12976	-0.074023		59	0.65837	-3.6089		59	0.37644	0.26282
60	-0.12075	0.075811		60	-0.0773	0.29494		60	1.7962	-2.631		60	0.44041	0.28211
61	-0.29451	0.14049		61	0.082909	0.34618		61	1.9791	-2.234		61	0.58542	0.57931
62	-0.15734	0.15354		62	-0.34638	0.33462		62	1.5139	-1.2738		62	0.063503	0.84799
63	-0.19486	-0.042683		63	0.058668	0.14036		63	1.7253	-1.052		63	0.52307	0.64917
64	-0.25194	-0.038255		64	0.034854	-0.051404		64	2.6269	-2.5528		64	0.44675	0.39543
65	-0.050592	-0.3268		65	0.335	0.2222		65	1.497	-3.4727		65	0.4993	0.46958
66	-0.090542	-0.39584		66	0.16351	0.10221		66	0.84272	-3.6653		66	0.83787	0.57235
67	0.0075685	-0.192		67	0.11946	-0.13446		67	0.55272	-4.4593		67	0.68535	0.75179
68	0.053707	-0.26242		68	-0.1049	-0.32244		68	-0.59822	-3.85		68	0.68443	0.89368
69	0.25842	-0.32725		69	0.027144	0.40966		69	-1.7241	-4.8151		69	0.42612	0.79147
70	-0.021678	-0.098953		70	0.46161	0.16108		70	-1.5935	-5.063		70	0.40388	0.67745
71	-0.091248	-0.10181		71	0.076751	0.49587		71	-0.083079	-5.6093		71	0.43806	0.47641
72	-0.033325	-0.24066		72	-0.2304	0.36035		72	0.11635	-5.5176		72	0.29547	0.25366
73	-0.024505	-0.3294		73	-0.19449	0.77633		73	-0.12084	-4.6023		73	0.6775	0.33856
74	-0.039642	-0.24202		74	-0.37317	0.47373		74	-0.01897	-4.0894		74	0.55332	-0.10441
75	-0.033545	-0.20429		75	-0.26372	0.3636		75	0.30711	-5.3926		75	0.87636	0.46266
76	0.0935	-0.3564		76	-0.1117	0.26972		76	0.299	-5.1106		76	0.70589	0.2511
77	0.0076456	-0.22127		77	-0.2659	-0.0066388		77	0.58244	-4.7016		77	0.63936	0.1385
78	-0.19509	-0.091556		78	-0.14752	0.11152		78	-0.054656	-5.5771		78	0.65312	0.25997
79	-0.057252	-0.11909		79	0.30005	0.16516		79	0.18787	-5.8773		79	0.34038	0.46147
80	0.072135	-0.16797		80	0.20619	0.25448		80	-0.23171	-6.4145		80	0.60102	0.090828
81	-0.026183	-0.16503		81	-0.1095	0.32245		81	-0.55752	-6.6807		81	0.44001	0.16734
82	0.21924	-0.1793		82	0.21451	-0.0068392		82	-0.29924	-5.8048		82	0.30118	0.041036
83	0.30056	-0.21998		83	0.1437	0.60173		83	-0.98791	-6.3292		83	0.1082	0.53784
84	0.20742	-0.56567		84	0.12467	0.065632		84	-2.4418	-5.4099		84	0.37572	0.32233
85	0.18299	-0.4421		85	0.13574	-0.12565		85	-2.8858	-5.5142		85	0.56568	0.59018
86	0.08017	-0.33833		86	0.49602	0.69624		86	-1.8465	-5.2587		86	0.85306	0.42159
87	-0.097086	-0.5366		87	0.78923	0.37065		87	-1.99	-5.5273		87	0.65206	-0.13736
88	-0.080562	-0.50949		88	0.12447	-0.07324		88	-2.7437	-6.1327		88	0.58936	0.68118
89	-0.14425	-0.23787		89	0.35764	0.3251		89	-2.8275	-6.1741		89	0.54515	0.26841
90	-0.23391	-0.1657		90	-0.17063	0.18443		90	-2.6995	-6.3808		90	0.18674	0.3027
91	-0.20115	-0.19403		91	-0.26922	0.11755		91	-2.1215	-5.6195		91	0.18007	0.29481
92	-0.12342	-0.3716		92	0.027826	-0.027581		92	-1.7903	-5.5923		92	0.60458	0.63241
93	0.28008	-0.36667		93	0.10065	0.26247		93	-0.71502	-5.7748		93	0.66332	0.27723
94	0.27236	-0.23919		94	0.064106	0.003333		94	-2.1746	-5.3185		94	0.22729	-0.024915
95	0.23673	-0.33029		95	-0.095017	0.71594		95	-1.3859	-4.7826		95	0.57577	0.57759
96	0.42616	-0.40844		96	0.40766	-0.1815		96	-1.3761	-5.6255		96	0.92312	0.057637
97	0.31891	-0.34943		97	-0.25496	0.021762		97	-1.0524	-5.5978		97	0.51553	0.21962
98	0.12859	-0.35436		98	-0.33478	0.26974		98	-0.82366	-5.2886		98	0.45658	0.58844
99	0.20759	-0.40905		99	0.11506	0.079952		99	-0.54976	-4.9757		99	0.57598	0.58699
100	0.2673	-0.20609		100	0.18134	0.11456		100	-0.92794	-5.0547		100	0.57251	0.45814
101	0.3598	-0.41437		101	0.13096	0.0017674		101	-0.36769	-4.5009		101	0.49193	0.45185
102	0.12974	-0.40797		102	0.051809	0.079989		102	-1.1731	-3.9878		102	0.4378	0.17628
103	0.30411	-0.77067		103	0.21686	-0.1989		103	-0.93929	-4.0872		103	0.86958	0.28439
104	0.26038	-0.68483		104	0.31549	-0.045873		104	-0.012887	-5.6235		104	0.73074	0.51024
105	0.34827	-0.84251		105	-0.078857	0.98438		105	0.16361	-5.5109		105	0.80225	0.34172
106	0.13378	-0.91567		106	-0.15393	-0.30598		106	-0.92036	-4.933		106	0.21723	0.28962
107	0.029446	-0.91827		107	0.17822	-0.24591		107	-0.64833	-6.1003		107	1.0109	0.243
108	0.041597	-0.90003		108	0.51668	0.1285		108	-0.0097978	-6.3515		108	0.8607	0.3562
109	0.24386	-0.77684		109	0.23559	-0.28139		109	0.78873	-6.9553		109	0.67328	0.5641
110	0.20268	-0.75465		110	-0.3857	0.16972		110	0.76972	-6.2594		110	0.93905	1.058
111	0.093066	-0.78645		111	0.1623	0.05392		111	0.85974	-5.9696		111	1.1738	1.0204
112	-0.22616	-0.58974		112	0.097276	0.32193		112	0.3207	-5.5527		112	0.72651	0.3015
113	-0.23522	-0.62252		113	-0.70803	0.85378		113	0.77743	-5.6505		113	0.61787	0.35202
114	0.084835	-0.41568		114	0.52664	1.001		114	1.3817	-5.616		114	0.79702	0.38822
115	0.075744	-0.36816		115	-0.3692	0.071327		115	0.80702	-5.2296		115	0.45919	0.65629
116	0.096302	-0.23512		116	0.019074	1.1003		116	0.37275	-4.8617		116	0.78875	0.54236
117	0.031515	-0.39478		117	0.20638	-0.12406		117	-0.60542	-4.3536		117	0.22091	0.67368
118	0.071834	-0.21976		118	0.27867	0.54458		118	-0.478	-3.7045		118	0.64681	0.47096
119	0.4524	-0.48557		119	-0.1231	-0.096033		119	-0.79215	-4.4344		119	0.42937	0.29614
120	0.45034	-0.46764		120	-0.012828	0.36193		120	-0.32024	-5.2729		120	0.59712	0.70686
121	0.16423	-0.53457		121	0.10069	-0.62587		121	0.71521	-5.9873		121	0.19996	0.63622
122	0.099678	-0.46012		122	-0.11816	0.10592		122	0.98192	-5.13		122	0.58035	0.27468
123	-0.065383	-0.68284		123	-0.036572	0.55086		123	0.80038	-5.8566		123	0.44456	0.49938
124	-0.047598	-0.61166		124	0.17066	0.10757		124	1.0412	-5.5477		124	0.40362	0.2228
125	-0.059672	-0.67623		125	-0.11285	0.83392		125	-0.23441	-4.0553		125	0.54971	0.58005
126	-0.097192	-0.52607		126	-0.084038	0.38266		126	-0.57068	-3.5018		126	0.75797	0.35401
127	0.043462	-0.68303		127	-0.097295	0.046905		127	-0.66156	-4.2882		127	0.47544	0.48602
128	-0.046267	-0.46579		128	0.098716	0.15974		128	-0.42695	-4.8375		128	0.16061	0.37038
129	0.24598	-0.39403		129	-0.4759	0.84471		129	-0.3524	-5.9855		129	0.070432	0.48688
130	0.11346	-0.6337		130	-0.08768	0.37324		130	-0.51988	-6.0703		130	0.53259	0.32736
131	-0.035314	-0.33578		131	0.13857	-0.059574		131	0.094339	-6.4396		131	0.64452	0.2926
132	0.02217	-0.50204		132	-0.026461	0.76854		132	-0.64954	-6.5086		132	0.5308	0.18929
133	0.083522	-0.65963		133	0.13213	0.31485		133	-0.29591	-6.2847		133	0.38672	0.49135
134	-0.15955	-0.72285		134	-0.28484	0.94204		134	0.37449	-6.3948		134	0.50156	0.57128
135	-0.0023928	-0.77235		135	-0.41895	0.060805		135	1.0879	-5.006		135	0.17415	0.2183
136	0.21004	-0.64799		136	-0.62088	0.69305		136	2.6385	-5.6238		136	0.7064	0.24883
137	0.13766	-0.75539		137	0.14605	0.75499		137	2.0554	-6.5229		137	0.93883	0.52641
138	-0.053746	-0.85919		138	0.35442	0.039115		138	2.4796	-6.6059		138	0.60438	0.64067
139	-0.04436	-0.81157		139	-0.082659	0.14104		139	2.5043	-6.5048		139	0.79798	0.43634
140	0.016303	-0.74821		140	-0.45192	0.83032		140	2.2238	-7.1544		140	0.8719	0.84399
141	-0.0083204	-0.80133		141	-0.2386	0.69924		141	1.3569	-7.1039		141	0.39409	0.38363
142	0.12409	-0.81656		142	0.013493	0.23689		142	1.8731	-7.5088		142	0.35358	0.51515
143	0.0028566	-1.0105		143	0.039109	-0.010402		143	2.0536	-6.6318		143	0.43993	-0.62321
144	-0.076389	-0.78251		144	-0.34119	0.50528		144	1.8426	-6.2111		144	0.67228	0.8972
145	-0.012054	-0.83057		145	-0.016474	-0.078146		145	2.5222	-5.6513		145	0.52151	0.77986
146	0.080483	-0.69228		146	0.39598	0.41703		146	1.9066	-6.5456		146	0.56784	0.33893
147	-0.15588	-0.64717		147	-0.24792	0.17403		147	2.0564	-6.68		147	0.59369	0.49069
148	-0.027271	-0.75659		148	-0.27152	0.33006		148	2.6539	-6.604		148	0.81357	0.51777
149	-0.11859	-0.69165		149	-0.064297	-0.1205		149	2.5551	-6.0921		149	0.64949	0.32509
150	0.0042807	-0.75948		150	-0.079888	0.22485		150	2.754	-5.8363		150	0.93492	0.41395
151	0.077686	-0.93033		151	0.43356	-0.11816		151	2.6757	-5.5648		151	0.78398	0.25946
152	0.24976	-0.84107		152	-0.10694	0.18622		152	2.8418	-5.4195		152	0.75067	0.82094
153	0.081449	-0.90938		153	0.23216	-0.23063		153	2.6532	-6.0108		153	0.31179	0.84782
154	0.14506	-0.77907		154	-0.21399	-0.042433		154	2.0581	-5.8527		154	0.13365	0.6731
155	0.2047	-1.0089		155	0.18473	0.10794		155	2.7528	-5.8999		155	0.58584	0.39099
156	0.17534	-0.74525		156	-0.19015	0.013429		156	1.5485	-5.6486		156	0.83386	0.50286
157	0.080287	-0.6146		157	-0.027619	-0.21604		157	1.3488	-5.6003		157	0.35314	0.37711
158	-0.10811	-0.52709		158	-0.18426	0.11919		158	1.3839	-4.7872		158	0.065983	0.19889
159	0.083224	-0.64259		159	-0.57573	0.44806		159	0.90552	-4.4828		159	0.8245	0.40403
160	0.32431	-0.80855		160	-0.336	0.43795		160	-0.49493	-4.4439		160	0.2713	0.47229
161	0.10051	-0.61078		161	-0.17827	0.14383		161	0.66116	-4.3853		161	0.24329	0.62371
162	0.15388	-0.64192		162	0.045589	-0.22365		162	1.3632	-5.4281		162	0.033898	0.74187
163	0.38602	-0.77042		163	-0.31718	0.6223		163	0.90138	-4.8898		163	0.60235	0.010681
164	0.13804	-0.9587		164	-0.34134	0.088803		164	1.2356	-4.9571		164	0.49235	0.77181
165	-0.033273	-1.0619		165	-0.1613	0.59805		165	1.0049	-4.9282		165	0.71363	0.13617
166	0.22392	-0.75581		166	-0.51938	0.27522		166	0.91226	-5.5297		166	0.12206	0.62315
167	0.1491	-0.70591		167	0.0031882	0.39458		167	1.3958	-6.3442		167	0.42403	0.57323
168	0.1291	-0.81458		168	-0.12298	0.53055		168	1.2226	-4.6603		168	0.75778	0.12695
169	0.13852	-0.73507		169	0.036889	0.44929		169	2.0147	-4.4055		169	0.50023	0.16224
170	0.11947	-0.70148		170	-0.094098	0.25823		170	2.8932	-5.0837		170	0.58942	0.045209
171	0.37191	-0.6608		171	-0.1343	-0.20078		171	3.4329	-5.3935		171	0.77844	0.61031
172	0.36757	-0.81951		172	-0.23795	0.61426		172	3.9489	-5.3983		172	0.73242	-0.12857
173	0.26961	-0.90958		173	0.13132	-0.041664		173	3.0533	-4.8066		173	0.54345	0.16588
174	0.23586	-1.0723		174	0.28036	0.11675		174	1.6888	-4.5844		174	0.91806	0.24591
175	0.28474	-1.1776		175	0.019791	0.5591		175	1.2777	-3.5304		175	0.33948	0.44707
176	-0.047237	-1.1621		176	-0.42686	0.81411		176	3.2492	-3.039		176	0.73704	0.48474
177	-0.12448	-1.2291		177	-0.41345	0.27669		177	3.3334	-3.1919		177	0.30052	0.32969
178	-0.0078421	-1.0487		178	-0.046762	0.47846		178	3.0199	-3.7394		178	0.57425	0.38985
179	-0.10026	-1.3429		179	-0.10554	0.5927		179	3.6014	-1.9342		179	0.42401	0.69069
180	-0.10368	-1.2395		180	-0.58714	0.29989		180	3.9564	-3.2508		180	0.49201	0.24945
181	-0.085806	-1.2258		181	-0.47745	0.45771		181	3.4171	-3.2748		181	0.68313	0.55294
182	-0.25232	-1.0814		182	-0.010392	0.41552		182	2.5923	-2.8728		182	0.55125	0.45127
183	-0.19514	-0.98951		183	-0.20195	1.006		183	3.3021	-1.2795		183	0.54929	0.28665
184	0.078777	-1.1583		184	-0.41384	-0.15017		184	2.8165	-2.4021		184	0.35879	0.55496
185	0.060422	-1.2969		185	-0.19418	0.35984		185	3.394	-1.5227		185	0.74131	0.87707
186	0.26996	-1.142		186	0.27279	0.62078		186	3.5577	-0.28068		186	0.62593	0.11641
187	0.3586	-1.0084		187	0.6328	-0.78579		187	3.5841	-0.59112		187	0.5205	0.47362
188	0.38793	-1.1497		188	-0.035814	0.22535		188	3.7962	-0.014377		188	0.47616	0.68074
189	0.33922	-1.1305		189	-0.13292	0.26534		189	2.6491	-1.2992		189	0.36239	0.20777
190	0.52792	-1.0391		190	-0.26682	0.36784		190	2.3201	-0.56985		190	0.69698	0.59294
191	0.7521	-0.8988		191	-0.026752	-0.48306		191	3.1178	-1.1576		191	0.58598	0.32326
192	0.56736	-0.9351		192	-0.42961	0.73545		192	2.9914	-1.8788		192	0.87239	0.36143
193	0.2629	-0.90095		193	-0.15585	0.4696		193	2.4077	-1.8958		193	0.25466	0.16329
194	0.096197	-0.87404		194	-0.64985	0.32857		194	2.4877	-1.6715		194	0.20348	0.10707
195	0.11955	-0.68831		195	0.029371	-0.013406		195	1.8137	-1.3411		195	0.11977	0.18484
196	0.29108	-0.83799		196	0.046807	0.1944		196	2.3209	-0.14152		196	0.64422	-0.037401
197	0.34769	-0.79058		197	0.48229	0.039023		197	3.209	0.26974		197	0.29	-0.13585
198	0.28307	-0.96254		198	0.35807	0.16817		198	3.3596	0.55459		198	0.76475	0.27436
199	-0.33127	-0.97643		199	-0.31859	1.1244		199	2.781	0.23251		199	0.71711	0.42992
200	-0.18861	-0.91293		200	0.046919	0.3685		200	1.7874	0.20613		200	0.53911	0.34826
201	-0.02791	-1.1097		201	0.22776	-0.10193		201	2.2144	-0.15291		201	0.80977	0.38819
202	-0.089732	-0.98057		202	-0.39865	0.24239		202	2.2724	-1.5941		202	0.81885	0.74926
203	0.027425	-1.0735		203	-0.31626	0.40177		203	2.5686	-1.8695		203	0.25667	0.59932
204	-0.28478	-1.0352		204	-0.49815	0.37914		204	1.8498	-1.7274		204	0.1348	0.26223
205	-0.24399	-0.86837		205	-0.51184	0.40176		205	0.92681	-1.5238		205	0.035606	0.39815
206	-0.29641	-0.91303		206	-0.11729	-0.34224		206	-0.18979	-2.783		206	0.60841	0.36342
207	-0.38244	-1.0319		207	-0.29755	0.81786		207	0.050595	-1.8655		207	0.53906	0.5968
208	-0.38855	-0.89211		208	-0.019927	0.34194		208	0.031203	-1.8549		208	0.23038	-0.12571
209	-0.45973	-0.68175		209	-0.014166	0.50069		209	0.086519	-2.5003		209	0.69287	0.35538
210	-0.26625	-0.55407		210	-0.19576	0.27843		210	0.45038	-1.5275		210	0.030334	0.11622
211	-0.035516	-0.60543		211	0.064166	0.86256		211	-0.66061	-1.0308		211	0.77351	0.47677
212	-0.035614	-0.74065		212	0.11268	0.65449		212	-1.2605	-1.279		212	0.89723	0.44222
213	0.16484	-0.58002		213	-0.29725	0.37552		213	-1.5522	-0.97007		213	0.24978	0.092494
214	-0.052134	-0.76055		214	-0.10321	0.52076		214	-1.5088	-2.2571		214	0.60878	0.42008
215	-0.094855	-0.58123		215	0.13682	0.50736		215	-0.52609	-0.66275		215	-0.066974	0.73049
216	0.20413	-0.64234		216	-0.62746	0.2333		216	1.023	-0.24707		216	0.71577	0.51108
217	0.029239	-0.70082		217	-0.13124	0.60871		217	1.0645	-0.57313		217	0.32866	0.25228
218	-0.1008	-0.9788		218	-0.39913	0.30063		218	0.68609	-0.67513		218	0.84156	0.31494
219	-0.20708	-0.88602		219	0.046732	0.2131		219	0.45545	-0.99157		219	0.59034	0.29405
220	-0.18296	-0.79134		220	0.28501	0.18461		220	2.1547	-0.46705		220	0.070852	0.5407
221	0.068651	-0.81965		221	-0.29854	0.38288		221	1.954	0.27726		221	0.47841	0.53471
222	-0.010998	-0.77739		222	-0.07554	0.72055		222	1.3919	-0.17628		222	0.90642	0.17121
223	-0.14234	-0.75207		223	-0.39269	0.27234		223	1.9642	-0.77601		223	0.34678	0.15821
224	-0.30099	-0.86317		224	-0.41335	0.85533		224	2.921	0.22155		224	0.34523	0.2306
225	-0.28727	-0.77302		225	-0.18286	0.14142		225	4.4375	0.23799		225	0.47609	0.40993
226	-0.18255	-0.62629		226	-0.1521	0.79571		226	4.2296	0.66081		226	0.45259	0.6779
227	-0.2159	-0.83538		227	-0.053257	1.0145		227	3.7429	0.40176		227	0.44049	0.52444
228	-0.18579	-1.0654		228	-0.26098	0.33206		228	4.2064	0.31335		228	0.49959	0.10398
229	-0.14546	-0.77237		229	-0.26943	0.13219		229	3.2219	-0.063731		229	0.69239	0.12983
230	-0.12856	-1.0147		230	-0.36532	0.16632		230	3.1924	-0.29865		230	0.54383	0.27068
231	-0.025576	-0.8689		231	-0.459	0.91795		231	2.2518	-0.40314		231	0.8928	-0.061227
232	0.12538	-0.9608		232	-0.48751	0.93145		232	1.2256	0.17936		232	0.61002	0.4223
233	0.1192	-0.78253		233	-0.43907	0.64123		233	0.86163	0.53163		233	0.6173	0.16214
234	-0.00076236	-0.74178		234	-0.16596	0.41903		234	1.1337	-0.0087054		234	0.6769	0.62422
235	-0.062864	-0.9917		235	-0.49482	0.23631		235	1.7242	0.12393		235	0.77364	0.57265
236	-0.158	-1.1046		236	-0.0061214	0.15463		236	2.6768	0.36836		236	1.0534	0.48454
237	-0.047537	-1.1855		237	-0.34917	0.51858		237	2.8275	1.2025		237	0.99195	0.59024
238	-0.028623	-1.0469		238	-0.30035	0.28405		238	3.5005	1.9904		238	0.88852	0.11703
239	0.13319	-1.159		239	-0.062981	0.82706		239	3.8669	1.1794		239	0.31468	0.54814
240	0.058219	-1.1653		240	-0.14398	-0.27033		240	3.1458	0.1227		240	0.85938	0.2036
241	0.3339	-1.1967		241	0.056135	0.48104		241	2.8183	0.052606		241	0.45411	0.48595
242	0.4066	-1.1525		242	-0.10361	0.15214		242	2.4537	0.54614		242	0.97175	0.38264
243	0.27223	-1.1151		243	-0.34512	0.58774		243	3.891	-0.12155		243	0.62523	0.27191
244	0.39235	-0.96812		244	-0.29589	0.75247		244	4.2882	-0.60347		244	0.98056	0.47446
245	0.28359	-1.0403		245	-0.30914	0.79956		245	3.1252	-0.72021		245	0.70551	0.62848
246	0.20906	-0.88575		246	-0.22871	0.19838		246	1.9526	-1.5648		246	0.98664	0.12844
247	0.24519	-1.1141		247	0.20224	0.10413		247	-0.24244	-1.9892		247	0.771	0.63345
248	0.012234	-1.5013		248	-0.79815	0.72424		248	0.18584	-2.1382		248	0.75774	0.50486
249	0.18192	-1.5144		249	-0.18701	0.65149		249	0.75313	-3.0893		249	0.6161	0.54929
250	-0.01881	-1.309		250	0.023826	0.31288		250	0.023098	-2.7688		250	1.0313	0.70344
251	0.15512	-1.3707		251	-0.0072645	0.020926		251	1.4225	-3.4577		251	0.53226	0.58834
252	-0.060839	-1.3447		252	-0.10555	0.035663		252	1.6644	-3.3747		252	0.69336	0.57734
253	-0.020988	-1.2717		253	0.14937	0.21115		253	2.2676	-2.1874		253	0.54047	0.0090197
254	-0.012726	-0.76857		254	0.063982	0.63379		254	2.7672	-2.434		254	0.30396	0.16134
255	0.22346	-0.87912		255	0.19312	-0.15188		255	2.9187	-1.7482		255	0.42485	0.63069
256	0.17978	-1.2196		256	-0.29207	0.56287		256	1.9915	-1.2929		256	0.52228	0.79088
257	0.23697	-1.4891		257	0.1587	0.12065		257	1.1701	-0.47554		257	0.787	0.18581
258	-0.037007	-1.3996		258	-0.37137	0.33016		258	1.5566	-0.43002		258	1.2038	0.37475
259	0.11341	-1.3245		259	-0.24962	0.58886		259	1.2909	-0.13004		259	0.79127	0.7592
260	0.13922	-1.2599		260	-0.0118	0.64146		260	2.43	-0.4984		260	0.80286	0.56696
261	0.028273	-1.3637		261	0.34246	0.022271		261	3.3748	-1.0742		261	0.92681	0.68219
262	0.022354	-1.2877		262	0.16584	0.24413		262	1.7875	-0.92081		262	0.7477	0.34546
263	0.075795	-1.4079		263	-0.049841	0.75272		263	2.6186	-1.0728		263	1.0336	0.63797
264	0.11159	-1.5781		264	-0.0072706	0.41287		264	1.9899	0.20577		264	0.57431	0.44412
265	0.46032	-1.6574		265	-0.45989	0.45516		265	1.7325	-0.65353		265	0.77285	0.39806
266	0.46321	-1.5577		266	-0.12644	0.16224		266	2.2301	-1.6144		266	0.63372	0.2484
267	0.21754	-1.4287		267	-0.20314	0.20732		267	3.1226	-1.4116		267	0.80161	0.39424
268	0.25223	-1.2881		268	-0.29458	0.55544		268	2.4038	-0.8559		268	0.67014	0.32136
269	0.37574	-1.2378		269	-0.046943	0.39061		269	1.5567	0.1958		269	0.65645	0.44352
270	0.43028	-1.3888		270	-0.12702	1.1015		270	2.1937	0.46974		270	0.65862	0.85101
271	0.38449	-1.3587		271	-0.24463	0.35112		271	1.465	1.5271		271	0.57441	0.7256
272	0.17484	-1.3512		272	-0.13311	0.25398		272	1.6839	0.85386		272	0.75932	0.46358
273	0.036171	-1.5234		273	-0.076812	0.86102		273	2.1398	1.3529		273	0.97833	0.30443
274	-0.076225	-1.4551		274	-0.40529	1.0284		274	0.29684	1.0506		274	1.0691	0.44351
275	-0.00054772	-1.2592		275	-0.58814	0.73466		275	0.56146	1.3847		275	0.83139	0.38161
276	0.095124	-1.1573		276	0.12246	0.58484		276	0.29951	3.1894		276	0.87779	0.53698
277	-0.24018	-1.1137		277	-0.06229	0.83376		277	0.77234	3.4445		277	0.7992	0.55307
278	-0.24789	-1.1179		278	-0.36659	0.49384		278	0.30298	3.5362		278	1.1394	0.95451
279	0.044814	-1.3881		279	-0.30506	0.50429		279	-0.85323	2.5665		279	0.83251	0.66581
280	0.010569	-1.4455		280	-0.32583	0.32858		280	0.024777	2.1615		280	0.81098	0.28831
281	-0.024822	-1.1439		281	-0.022846	0.7607		281	-0.43281	2.4218		281	0.73978	0.58908
282	-0.19934	-1.303		282	-0.14706	0.90006		282	-0.29957	3.414		282	0.96071	0.44411
283	-0.22612	-1.4454		283	-0.4585	0.5154		283	0.64309	4.6056		283	1.0157	0.59509
284	0.0011382	-1.5028		284	-0.17484	0.291		284	0.93801	4.5876		284	1.0038	0.4767
285	0.21726	-1.3839		285	-0.30269	0.22906		285	-0.085012	4.8928		285	1.0719	1.0783
286	-0.019272	-1.2015		286	0.018553	1.286		286	-0.02745	3.0608		286	0.73559	0.64964
287	-0.1703	-1.2248		287	0.52228	0.74286		287	-0.16863	3.0038		287	1.4071	0.67702
288	-0.0092522	-1.3784		288	-0.489	0.70258		288	-0.19074	2.8856		288	1.4007	0.91525
289	-0.20069	-1.0766		289	-0.18547	0.80704		289	-0.9354	4.1462		289	0.71681	0.73187
290	-0.33548	-0.88763		290	-0.050057	0.12121		290	-1.24	4.6115		290	1.2033	0.54543
291	-0.21117	-1.3325		291	-0.28418	0.80534		291	-0.84148	3.4726		291	0.86893	0.73815
292	-0.070722	-1.3108		292	-0.17196	1.3531		292	-0.6172	4.006		292	1.1069	0.64089
293	0.29735	-1.3865		293	-0.28107	1.101		293	-0.70995	3.1365		293	0.81212	0.38491
294	0.35608	-1.2802		294	-0.18695	0.78621		294	-0.64809	2.8086		294	0.69615	0.2589
295	0.25161	-1.2557		295	0.027124	0.34346		295	-0.85412	3.2522		295	1.0247	0.5507
296	0.03483	-1.6019		296	0.40671	1.1686		296	0.31633	3.4795		296	1.1843	1.0162
297	-0.16506	-1.2469		297	0.13616	-0.033218		297	-1.3857	1.9085		297	0.57162	0.65734
298	-0.2297	-1.3343		298	0.16911	0.41847		298	-0.61652	2.5015		298	0.59445	0.47387
299	-0.13302	-1.1287		299	-0.1618	0.38117		299	0.061737	2.1991		299	0.69728	0.76746
300	-0.20235	-1.2747		300	0.18639	0.17616		300	-1.1682	1.3536		300	0.81646	0.70567

## Sheet: Fig. 6
Influenza A virus diffusion through mucus gel networks
Logan Kaler1, Ethan Iverson2, Shahed Bader3, Daniel Song3, Margaret A. Scull2, Gregg A. Duncan1,3
1Biophysics Program, , University of Maryland, College Park, MD, USA
2Department of Cell Biology & Molecular Genetics, , University of Maryland, College Park, MD, USA
3Fischell Department of Bioengineering, University of Maryland, College Park, MD, USA
*Correspondence to: Gregg Duncan; email: gaduncan@umd.edu
Figure 6. Modulation of crosslinking density effects IAV diffusion through synthetic mucus
ξ (nm)						IAV log10[MSD1s]						Median ξ (nm) vs Median IAV log10[MSD1s]							K3D (mM)
0% PEG-4SH	1% PEG-4SH	2% PEG-4SH	3% PEG-4SH	4% PEG-4SH		0% PEG-4SH	1% PEG-4SH	2% PEG-4SH	3% PEG-4SH	4% PEG-4SH		ξ	0% PEG-4SH	1% PEG-4SH	2% PEG-4SH	3% PEG-4SH	4% PEG-4SH		0% PEG-4SH	1% PEG-4SH	2% PEG-4SH	3% PEG-4SH	4% PEG-4SH
101.604	1016.59	78.7374	93.9465	84.3996		-0.752223	-1.15021	-1.83357	-1.93367	-2.72883		584	-1.142						1000	1000	1000	1000	1000
78.3779	472.324	325.292	85.1364	77.3513		-1.19796	-2.25885	-2.39902	-2.5401	-0.67432		637.9	-1.128						1000	1000	1000	1000	1000
322.938	548.767	179.269	172.79	82.8093		-0.701715	-1.61997	-1.5657	-2.79689	-1.62231		604	-1.132						1000	1000	1000	1000	1000
497.203	330.147	178.245	87.6451	89.1943		-0.363251	-1.85437	-1.46209	-1.82664	-1.47878		616.5		-1.069					1000	1000	1000	1000	1000
637.991	340.634	88.5994	472.523	91.9454		-0.601747	-0.899526	-2.33544	-1.61041	-1.87057		611.9		-1.02					1000	1000	1000	1000	1000
464.52	815.599	86.2181	72.5444	100.439		-0.705313	-0.945923	-1.94638	-2.30655	-1.95534		550		-1.02					1000	1000	1000	1000	1000
552.775	720.695	78.6466	73.2861	86.333		-0.918149	-1.91425	-1.36124	-2.00023	-2.78795		451.5			-1.467				1000	1000	1000	1000	1000
509.743	475.951	118.296	70.6204	79.8557		-0.679355	-1.75652	-1.26851	-2.586	-2.43591		403.5			-1.629				1000	1000	1000	1000	1000
742.414	235.915	74.3707	218.366	79.2655		-1.19995	-2.30783	-0.861508	-1.66539	-2.54126		301.5			-1.476				1000	1000	1000	1000	1000
588.932	320.161	97.4991	112.046	88.1112		-1.05204	-1.09945	-2.39746	-1.73641	-1.17129		81.4				-2.147			1000	1000	1000	1000	1000
270.038	723.444	140.12	113.791	810.472		-1.10378	-1.71559	-1.96305	-2.15826	-2.1197		91.07				-2.265			1000	1000	1000	1000	1000
696.341	1135.31	152.431	123.22	130.346		-1.042	-1.4113	-1.36258	-1.19757	-0.766801		106.7				-2.04			1000	1000	1000	1000	1000
54.2569	114.534	107.289	148.146	84.352		-1.04359	-0.998093	-0.829768	-1.77446	-1.89856		108.2					-2.092		1000	1000	1000	1000	1000
385.539	906.373	169.626	75.6218	311.945		-1.70961	-1.95358	-2.80187	-1.81037	-1.30216		98.17					-2.397		1000	1000	1000	1000	1000
290.169	515.14	73.8247	86.4211	84.2863		-1.35344	-0.898803	-2.0106	-2.27085	-0.880348		124					-2.162		1000	1000	1000	1000	1000
515.858	521.07	191.63	71.8303	86.6913		-1.1085	-1.04315	-1.93144	-2.88552	-2.0798									1000	1000	1000	1000	1000
85.7621	384.642	76.4655	98.542	116.41		-1.6882	-0.503513	-1.47444	-1.53456	-2.48975									1000	1000	1000	1000	1000
670.347	320.37	78.448	212.915	98.4227		-2.06344	-1.29211	-0.879229	-2.15788	-2.49645									1000	1000	1000	1000	1000
860.468	795.602	144.4	103.015	113.826		-2.07317	-1.17938	-2.64239	-2.62712	-1.09579									1000	1000	1000	1000	1000
1695.94	152.686	74.636	116.936	104.119		-0.362921	-0.964971	-1.23582	-2.19084	-2.37619									1000	1000	1000	1000	1000
948.381	408.193	175.973	227.796	124.948		-2.03269	-0.654293	-1.47629	-2.72453	-2.14841									1000	1000	1000	1000	1000
467.916	423.92	79.673	77.9743	123.077		-1.18467	-1.07304	-1.29418	-1.66296	-2.51801									1000	1000	1000	1000	1000
83.1882	863.674	269.846	2.22818	111.995		-1.82895	-0.975679	-2.52748	-2.02827	-1.47646									1000	1000	1000	1000	1000
543.951	404.567	227.591	167.067	272.526		-1.2374	-0.416609	-2.716	-1.30379	-2.10471									1000	1000	1000	1000	1000
332.35	433.026	91.1892	299.381	139.625		-1.40305	-0.121226	-1.5041	-1.88619	-1.06224									1000	1000	1000	1000	1000
620.55	343.192	160.533	255.451	123.067		-1.81006	-0.87031	-1.60869	-1.68392	-3.53124									1000	1000	1000	1000	1000
344.319	452.116	191.971	93.473	147.501		-2.19242	-0.826057	-0.665044	-2.36588	-2.06347									1000	1000	1000	1000	1000
759.242	820.227	320.005	172.005	118.009		-1.6218	-0.844937	-2.7758	-2.30373	-2.70564									1000	1000	1000	1000	1000
437.48	1371.21	245.421	136.971	155.308		-1.43291	0.184748	-0.130792	-1.61532	-1.98134									1000	1000	1000	1000	1000
404.245	646.528	346.888	242.981	118.59		-1.93592	-0.118912	-0.682062	-2.21255	-1.89198									1000	1000	1000	1000	1000
539.417	511.737	295.466	164.987	146.403		-1.05878	-1.46126	-1.33566	-1.61377	-1.91389									1000	1000	1000	1000	1000
1014.54	593.174	185.169	149.728	124.267		-0.791612	0.0621682	-1.10601	-1.82293	-1.69178									1000	1000	1000	1000	1000
685.185	261.746	153.155	183.134	124.651		-1.44005	0.0451273	-2.74249	-2.38968	-2.50015									1000	1000	1000	1000	1000
583.966	1489.31	164.352	90.2105	130.588		-1.43842	-0.56344	-0.416427	-2.25633	-2.46104									1000	1000	1000	1000	1000
624.032	712.71		112.707	123.358		-0.951403	-1.08678	-0.804322	-2.32258	-2.54743									1000	1000	1000	1000	1000
1902.47	957.518	191.74	73.1434	125.995		-1.18731	-1.14672	-1.76271	-0.621184	-2.47255									1000	1000	1000	1000	1000
622.696	584.495	358.969	162.813	156.356		-1.25801	-1.08422	-1.08314	-1.9617	-2.40497									1000	1000	1000	1000	1000
814.898	365.747	275.554	160.733	126.768		-1.53091	-0.448294	-1.51757	-2.18823	-2.46246									1000	1000	1000	1000	1000
1013.38	306.189	127.251	944.479	323.343		0.0409582	-1.17244	-1.61409	-2.50742	-2.7337									1000	1000	1000	1000	1000
1301.01	774.978	101.803		117.21		-0.969643	-0.775856	-1.84832	-3.01332	-2.73655									1000	1000	1000	1000	1000
112.497	628.193	123.809	70.8537	130.576		-1.4432	-0.547524	-1.40519	-2.98603	-2.74523									1000	1000	1000	1000	1000
135.832	484.344	408.01	75.7678	156.973		-1.00422	-0.415386	-1.68899	-2.76503	-2.25472									1000	1000	1000	1000	1000
104.547	640.668	55.6556	155.384	112.769		-1.8355	-1.02019	-0.897086	-2.32664	-2.50497									1000	1000	1000	1000	1000
860.392	513.115	596.682	106.939	123.773		-0.465872	-1.53242	-1.37723	-2.57377	-2.05059									1000	1000	1000	1000	1000
468.919	492.869	973.019	102.84	112.543		-0.430673	-0.611899	-0.727207	-2.47144	-2.39424									1000	1000	1000	1000	1000
438.469	714.899	610.299	87.6862	127.402		-0.337762	0.365713	-1.2618	-2.96106	-2.04035									1000	1000	1000	1000	1000
496.017	718.888	815.797	97.1881	111.72		-1.02771	-0.772756	-1.56849	-1.64146	-2.15666									1000	1000	1000	1000	1000
622.988	884.783	548.491	112.912	130.968		-0.30891	-1.22204	-1.86515	-2.42802	-1.66847									1000	1000	1000	1000	1000
431.876	602.316	287.696	77.2301	115.475		-0.319302	-0.885222	-1.37736	-2.04083	-0.130833									1000	1000	1000	1000	1000
91.9326	625.611	642.846	216.91	242.236		-2.44322	-0.82693	-1.15424	-1.95249	-1.891									1000	1000	1000	1000	1000
383.706	616.401	9.32844	77.0809	231.266		-1.13332	-1.67381	-1.11675	-1.06049	-2.17902									1000	1000	1000	1000	1000
134.28	869.315	291.846	100.6	177.545		-1.5183	-1.61795	-1.6114	-1.28611	-2.25558									1000	1000	1000	1000	1000
729.668	554.519	163.449	77.609	127.935		-0.592252	-1.05001	-1.63414	-1.04779	-2.20223									1000	1000	1000	1000	1000
322.208	589.241	682.119	96.697	172.671		-1.97671	-1.10679	-1.37253	-2.14747	-1.66442									1000	1000	1000	1000	1000
898.858	198.486	422.885	76.9846	111.638		-2.15645	-1.39304	-1.53703	-1.18779	-1.38463									1000	1000	1000	1000	1000
554.426	338.815	444.111	109.693	131.441		-0.666774	-1.40761	-1.38865	-1.40721	-1.46796									1000	1000	1000	1000	1000
73.2579	678.372	940.805	74.953	119.818		-0.149789	-1.20736	-1.37094	-2.31484	-1.29378									1000	1000	1000	1000	1000
147.456	534.146	1158.43	157.365	129.46		-0.567448	-0.928744	-1.43335	-1.42025	-2.57211									1000	1000	1000	1000	1000
432.488	445.411	995.553	113.435	118.259		-1.27978	-1.0643	-1.86499	-1.88207	-2.1197									1000	1000	1000	1000	1000
111.236	500.965	553.581	98.3227	134.929		-0.500409	-0.884523	-1.54363	-1.55394	-1.50115									1000	1000	1000	1000	992.264
696.905	944.865	1344.05	92.8735	92.8606		-0.790726	-0.679791	-1.38517	-1.82368	-1.70228									1000	1000	1000	1000	864.895
504.695	614.9	769.425	85.086	84.0967		-0.70781	-1.30755	-1.03509	-1.35144	-1.84363									1000	1000	1000	1000	717.277
1158.82	403.218	756.748	83.6472	108.225		-1.67743	-1.88045	-2.06652	-1.21683	-2.10339									1000	1000	1000	1000	675.753
600.848	778.937	218.412	132.18	128.413		-1.1844	-0.791666	-1.67994	-1.40949	-2.32036									1000	1000	1000	1000	630.686
821.458	252.002	175.657	113.504	125.112		-0.331027	-0.65906	-0.834162	-2.29497	-1.72918									1000	1000	1000	1000	611.573
380.868	296.227	567.946	85.7486	92.4093		-1.54538	-1.15222	-1.47423	-2.93704	-1.8549									1000	1000	1000	1000	599.092
1415.87	593.031	689.437	106.502	160.246		-0.66914	-1.36562	-1.18013	-2.47029	-1.78547									1000	1000	1000	1000	575.268
1215.13	1534.28	837.068	134.743	93.8833		-1.55744	-0.974612	-1.05423	-3.07061	-2.29076									1000	1000	1000	1000	575.248
103.82	387.658	729.377	88.9332	122.213		-0.993791	-1.13168	-1.1749	-2.62547	-1.15969									1000	1000	1000	1000	555.483
842.675	366.96	469.83	168.795	109.208		-1.23674	-1.68162	-1.39239	-2.27036	-1.60741									1000	1000	1000	1000	542.368
500.122	539.676	767.37	111.334	123.222		-1.21129	-1.44526	-1.21898	-2.96936	-2.83038									1000	1000	1000	1000	530.628
62.5136	840.096	804.853	107.906	144.394		-1.18152	-0.923032	-1.33775	-2.68129	-0.996712									1000	1000	1000	969.838	512.916
742.588	688.021	219.549	263.31	122.692		-1.13709	-0.831532	-1.87413	-2.72779	-1.88716									1000	1000	1000	911.922	489.225
755.827	645.4	559.89	129.29	96.0036		-0.608606	-0.812592	-1.37807	-2.28111	-0.647085									1000	1000	1000	865.528	477.675
831.544	605.345	292.504	92.5768	152.83		-1.34123	-1.07951	-2.41454	-1.63326	-1.54531									1000	1000	1000	776.134	463.768
1244.33	736.092	124.862	105.2	157.069		-0.650373	-0.653197	-1.37744	-1.99336	-0.485054									1000	1000	1000	734.078	436.398
	668.725	436.494	95.4747	124.853		-2.10628	-1.13936	-1.74275	-2.65588	-1.62672									1000	1000	1000	612.021	428.618
324.576	545.938	262.454	124.803	97.9834		-1.41275	-1.01488	-1.57237	-1.49029	-1.91024									1000	1000	1000	612.021	417.692
717.182	1202.23	243.508	103.589	91.7103		-1.26572	-0.776556	-1.64096	-2.73462	-2.11076									1000	1000	1000	611.573	393.956
904.807	699.524	96.4755	96.5964	98.2292		-1.28142	-1.15026	-1.00431	-3.09322	-1.78476									1000	1000	1000	611.573	368.057
178.676	883.711	122.182	88.41	90.9168		-1.08657	-1.19434	-0.950162	-1.94654	-2.16917									1000	1000	1000	599.092	350.272
868.677	303.492	576.396	121.906	89.7851		-0.936854	-1.33595	-1.68736	-2.7095	-1.67762									1000	1000	1000	564.603	342.459
574.953	64.9219	612.554	46.8243	95.8165		-1.14702	-0.715953	-0.931109	-2.67248	-1.83006									1000	1000	1000	561.766	329.103
1078.03	587.741	607.96	278.357	108.953		-0.767716	-1.29503	-1.68791	-2.34801	-1.10308									1000	1000	1000	544.646	313.125
653.526	703.474	132.059	79.5714	110.13		-0.684723	-1.0804	-1.35252	-2.5274	-2.3377									1000	1000	1000	542.746	302.182
96.336	179.141	138.571	79.1607	94.4982		-0.976459	-1.14614	-1.63442	-2.15797	-1.5791									1000	1000	1000	542.368	288.623
749.32	719.204	1565.6	92.8131	147.454		-1.0619	-1.09892	-1.46892	-2.32518	-1.59955									1000	1000	1000	498.179	274.981
202.627	540.631	367.057	85.3439	116.371		-2.03784	-0.608359	-1.41217	-2.06772	-2.36896									1000	1000	1000	473.587	236.79
884.067	462.489	257.838	73.4577	117.665		-1.30148	-1.0927	-1.46498	-2.12821	-1.44051									1000	1000	1000	458.955	234.985
543.863	674.898	440.809	135.291	123.509		-0.946345	-1.14565	-1.22143	-2.14707	-2.35592									1000	1000	1000	432.447	210.68
475.751	557.163	436.29	79.3158	214.885		-1.15039	-0.960824	-1.21164	-1.99533	-1.94344									1000	1000	1000	430.624	195.246
2721.66	174.99	523.633	73.1239	136.817		-1.32015	-0.945808	-1.19773	-1.5242	-1.52746									1000	1000	1000	398.543	172.315
655.649	522.242	1098.13	78.3597	130.77		-1.04468	-1.58823	-1.49077	-2.01438	-1.06193									1000	1000	1000	392.953	170.45
508.394	912.362	209.644	74.3972	116.623		-1.41215	-1.15652	-1.48533	-1.43255	-1.56917									1000	1000	1000	370.22	170.45
546.424	484.555	500.193	86.8542	133.565		-1.76417	-0.929187	-1.84542	-2.12566	-2.12867									1000	1000	1000	367.459	161.498
793.384	1418.39	952.087	75.5642	172.182		-1.72584	-1.26185	-1.25576	-2.25149	-2.36632									1000	1000	1000	319.337	150.089
591.778	398.142	196.04	89.0886	156.698		-1.51869	-1.28329	-1.16122	-1.81299	-2.18867									1000	1000	1000	313.355	146.984
841.81	495.126	379.042	73.4206	119.862		-1.93104	-1.3094	-1.71618	-1.48339	-2.55682									1000	1000	1000	307.653	99.3466
908.186	818.658	599.853	79.1166	95.8723		-1.48931	-1.28575	-2.00214	-1.84576	-2.19434									1000	1000	1000	297.564	97.709
2843.74	889.341	158.134	89.6727	88.1235		-1.51624	-0.44659	-1.53112	-2.36148	-2.00137									1000	1000	1000	296.936	91.7597
432.759	926.337	426.677	76.3869	121.854		-0.355522	-1.08533	-1.15579	-1.84309	-1.93509									1000	1000	1000	287.624	90.0506
	492.529	839.41	77.2427	183.409		-1.40995	-1.44025	-1.38965	-2.9607	-2.37816									1000	1000	1000	277.692	89.8297
974	1193.5	186.337	75.152	215.371		-1.09252	-0.950162	-1.6409	-2.70006	-2.34702									1000	1000	1000	262.809	76.6348
616.803	2348.46	136.652	105.027	212.549		-1.95354	-1.50829	-1.3572	-1.95546	-2.15945									1000	1000	1000	250.534	73.911
999.497	491.044	476.905	141.182	77.6361		-1.62485	-1.91002	-1.61064	-2.88213	-2.59251									1000	1000	1000	225.797	38.764
	749.236	533.704	75.0981	75.3731		-1.67334	-1.28441	-1.39041	-2.3956	-2.60192									1000	1000	1000	221.641	34.6296
594.649	1253.49	538.141	77.7158	75.4997		-1.39624	-1.1202	-1.6749	-2.66782	-2.14003									1000	1000	1000	221.479	33.3515
739.731	744.098	556.75	74.888	77.4771		-1.4856	-0.309131	-2.01647	-2.86325	-2.60516									1000	1000	1000	213.612	29.8442
1319.84	386.828	880.409	141.349	84.543		-1.84167	-0.19813	-1.68514	-1.26256	-2.35827									1000	1000	1000	194.113	16.5434
557.131	797.265	499.304	75.6062	89.5793		-1.14659	-0.705247	-1.06363	-1.86835	-2.60401									1000	1000	1000	189.553	12.434
541.51	618.274	428.733	74.1547	84.7804		-1.36388	-1.47143	-2.14692	-2.74754	-1.99667									1000	1000	1000	182.332
890.829	804.712	1009.38	82.1739	74.0089		-1.69588	-0.758503	-1.18625	-2.9557	-1.56991									1000	1000	1000	137.299
533.969	1883.11	117.069	79.3614	75.2959		-1.62175	-1.12857	-1.62126	-3.03763	-2.36884									1000	1000	1000	96.4696
499.502	844.735	831.654	74.7588	84.925		-1.42452	-0.995464	-2.86643	-2.01377	-2.25168									1000	1000	1000	77.5095
123.494	678.607	909.185	80.0092	78.438		-1.45972	-0.846307	-1.5092	-3.07434	-1.27751									1000	1000	1000	15.1804
165.54	697.098	148.569	81.4365	93.4118		-0.796179	-1.8122	-2.8203	-2.99974	-1.89476									1000	1000	1000
307.632	969.124	157.025	70.4151	76.6944		-1.46486	-2.46226	-1.73715	-3.01517	-0.635768									1000	1000	1000
273.408	1898.2	176.382	75.6495	84.8648		-1.51059	-1.32523	-1.86255	-3.13119	-1.84588									1000	1000	1000
128.071	822.493	544.152	77.2784	85.0341		-1.52479	-1.57845	-1.53301	-2.95354	-2.19546									1000	1000	1000
800.455	623.483	751.939	91.261	116.559		-1.92504	-0.885723	-1.0006	-1.83121	-2.034									1000	1000	1000
717.613	511.304	623.705	75.7349	77.3997		-0.747026	-1.37503	-0.976089	-3.24516	-2.64849									1000	1000	1000
461.801	585.958	136.265	79.6716	82.3541		-1.0694	-0.741626	-1.70701	-2.86973	-2.65569									1000	1000	1000
126.626	1005.53	362.176	83.6647	81.9099		-0.672069	-1.27401	-1.69501	-2.95284	-2.87612									1000	1000	1000
311.149	333.057	348.77	120.147	78.0607		-0.28418	-0.405	-1.56602	-2.26861	-2.25725									1000	1000	1000
600.061	973.406	188.324	77.5032	18.902		-1.22467	-1.07494	-1.78015	-3.01917	-2.58695									1000	1000	1000
106.867	1338.19	466.086	77.2063	77.1976		-1.29943	-1.62567	-1.42786	-1.6859	-1.55202									1000	1000	1000
450.254	482.244	669.626	80.3991	75.4111		-0.791559	-0.055937	-1.27443	-2.35279	-2.03819									1000	1000	1000
814.893	671.156	308.011	73.2579	77.645		-0.76853	-0.215511	-0.518342	-2.39168	-2.80055									1000	1000	1000
670.985	448.347	482.328	73.4292	80.9447		-0.334091	-1.1494	-1.1403	-0.807098	-2.26747									980.962	1000	1000
991.411	197.097	493.791	73.4445	73.5712		-1.19934	-0.000386694	-1.15237	-2.19062	-2.95339									965.588	1000	1000
159.39	2184.56	777.338	75.1432			-0.729298	-0.497819	-1.2128	-1.4001	-1.53535									958.391	1000	1000
465.108	873.463	504.568	83.5368	124.405		-0.693275	-0.600828	-0.603487	-1.98881	-1.95507									938.967	1000	1000
84.7252	379.019	509.543	75.4325	82.7031		-0.288201	-0.585561	-1.39056	-3.03116	-1.99568									935.238	1000	1000
1441.47	920.429	651.391	72.7916	80.3183		-2.00229	-0.811887	-0.183924	-2.36478	-2.2897									876.923	1000	1000
853.622	1409.66	888.747	86.1048	75.7504		-2.23234	-0.11391	-0.758628	-1.51435	-2.27599									852.021	1000	1000
85.1094	678.656	466.338	76.586	76.1457		-1.12745	-0.79485	-1.48692	-1.80349	-2.25328									824.552	1000	1000
16.1075	1833.41	582.769	80.6082	100.826		-0.379885	-1.73921	-1.56567	-1.06137	-1.43941									788.647	1000	1000
526.586	779.56	239.722	73.8056	135.571		-1.4588	0.0324576	-1.64022	-1.00539	-2.37096									787.053	1000	1000
587.851	752.889	336.991	75.6106	122.218		-0.556174	-1.50219	-1.50416	-2.74218	-2.31694									769.367	1000	1000
907.228	796.405	495.278	75.6217	85.97		-0.417051	-0.195867	-1.02771	-3.00394	-2.42218									754.271	1000	1000
734.509	470.891	655.274	74.1028	81.4622		-1.12766	-1.68982	-1.7794	-2.86522	-2.37061									753.99	1000	1000
699.249	1136.86	684.619	78.335	96.025		-1.28881	-0.899216	-0.697539	-2.42054	-2.40905									752.346	1000	1000
1753.63	905.675	969.055	86.8662	87.084		-1.11142	-0.556096	-1.76085	-2.32665	-2.32451									742.73	1000	1000
666.601	757.803	387.327	91.5416	91.9284		-0.917861	0.0559896	-2.11787	-3.04186	-2.41429									741.421	1000	1000
578.821	668.723	944.646	81.1956	86.6189		-0.680998	-0.446335	-2.08891	-1.82452	-1.96473									737.815	1000	1000
755.554	891.468	275.995	87.8529	75.7644		-0.352519	-0.917646	-2.17574	-1.74538	-2.39542									732.451	1000	1000
593.739	146.119	621.038	74.0336	184.549		-0.720812	-0.633222	-1.66494	-0.907595	-2.38051									727.973	1000	1000
1513.1	449.774	675	75.2641	141.616		-0.942943	0.873942	-1.30755	-1.54855	-1.96059									717.784	1000	1000
561.62	378.281	949.928	76.9697	81.3228		-0.161529	-2.17168	-1.972	-2.74048	-2.09988									717.598	1000	1000
617.221	517.342	674.722	85.6387	137.761		-1.23415	-1.07561	-2.2484	-1.5613	-2.41504									711.558	1000	1000
742.171	499.724	499.821	73.3225	85.5158		-1.21848	-1.05606	-1.01436	-2.41579	-2.39662									694.873	1000	1000
509.588	880.444	80.148	76.9869	83.7557		-1.0133	-0.516071	-1.16186	-2.25536	-2.13102									684.912	1000	1000
835.127	1487.43	706.32	88.0368	87.5522		-1.20898	-1.24085	-0.545979	-0.745911	-2.10482									668.806	1000	1000
577.947	154.884	582.209	76.8974	89.5848		-0.653334	-1.34475	-2.33067	-2.67658	-1.91818									657.239	1000	1000
669.961	706.542	497.063	108.053	81.0801		-1.18264	0.0196977	-2.71505	-1.95187	-2.88412									646.706	1000	1000
662.63	954.718	1134.53	73.3897	82.6565		-0.748873	-1.59571	-1.33109	-2.31505	-2.8372									617.024	1000	1000
469.041	104.947	821.152	90.3339	79.6264		-0.819244	-0.643802	-1.0348	-1.9575	-2.8752									602.139	1000	1000
770.203	469.892	628.151	74.4327	82.603		-0.805985	-1.02626	-1.94401	-2.05766	-2.868									601.379	1000	1000
648.976	1245.87	129.623	180.455	80.9513		-0.960031	0.54877	-0.72047	-2.37812	-2.56801									600.791	1000	1000
154.555	1106.47	609.025	83.66	103.307		-0.833659	0.435	-2.0657	-2.61036	-2.69349									598.643	1000	1000
134.149	497.804	582.285	71.7311	89.0381		-1.01488	-0.00183224	-0.318298	-1.5035	-2.83878									597.554	1000	1000
502.227	655.058	203.122	80.0623	84.7496		-1.33826	-0.125582	-1.09538	-1.98691	-2.86417									595.241	1000	1000
850.277	8.46742	978.148	74.1061	83.8145		-0.844877	-0.231066	-2.07593	-2.08711	-2.78712									595.238	1000	1000
655.48	1302.03	693.812	81.2389	128.489		-0.955735	0.052617	-1.2156	-2.59913	-2.64532									586.435	1000	1000
938.724	422.258	290.239	83.4411	179.776		-0.860404	0.487633	-0.936404	-2.51295	-2.79466									586.049	1000	1000
782.678	516.141	341.143	92.2983	106.219		-0.7942	-0.200108	-1.11729	-1.28707	-1.97757									585.321	1000	1000
1109.68	679.094	728.432	73.19	90.9053		-0.728507	-0.449258	-1.79784	-1.88736	-2.31337									579.307	1000	1000
530.965	553.834	551.769	208.607	84.3545		-1.49405	-1.05411	-1.73829	-2.06825	-2.65376									575.62	1000	1000
1304.38	1295.11	1122.1	220.923	139.274		-1.06824	-2.62788	-1.29531	-2.13967	-2.83672									570.248	1000	1000
728.783	307.053	502.502	96.8793	149.852		-1.73957	-1.77234	-1.97993	-1.94819	-2.67644									552.987	1000	1000
637.724	1129.07	564.359	74.4774	84.807		-1.34654	-2.60041	-1.42806	-2.53294	-2.26192									548.237	1000	1000
717.212	152.019	1311.35	95.989	133.567		-1.4434	-2.85118	-1.50055	-2.39375	-2.88626									521.296	1000	1000
484.208	564.998	559.872	73.0224	81.2973		-1.22686	-1.84224	-1.88659	-0.954442	-2.27427									510.7	1000	1000
581.696	429.511	644.595	102.385	95.1816		-2.09073	-2.91757	-1.8088	-1.92797	-2.83387									474.414	1000	1000
766.48	341.633	934.878	84.5004	98.9091		-1.3679	-1.33687	-1.81265	-1.95621	-2.52019									468.284	1000	1000
1245.98	511.495	634.431	72.9506	278.953		-2.46553	-2.00086	-1.95672	-1.99161	-2.52407									451.13	1000	1000
595.575	447.463	396.519	85.497	84.67		-2.09773	-1.72637	-2.3268	-1.5048	-2.77443									437.498	1000	1000
950.673	1189.76	518.797	77.2613	208.579		-1.80011	-1.94386	-1.51045	-2.58306	-2.84046									432.23	1000	1000
697.709	667.703	587.317	74.2608	83.9401		-1.26825	-1.23039	-1.47079	-2.56676	-2.85642									419.706	1000	1000
800.582	732.598	331.816	58.8188	147.671		-0.245705	-2.2861	-1.65269	-2.12671	-2.55419									403.771	1000	1000
757.35	862.197	674.751	76.5307	86.271		-1.4628	-1.44602	-1.12473	-1.59858	-2.43885									378.859	1000	1000
752.256	789.51	267.016	76.0545	175.048		-0.930591	-1.63156	-1.86678	-2.00616	-2.68952									377.072	1000	1000
803.264	499.728	334.483	79.2549	107.607		-0.731399	-1.58902	-1.67231	-1.57751	-2.59856									363.614	1000	1000
503.898	838.037	1271.62	87.3432	98.971		-0.807907	-2.37408	-1.95829	-1.6228	-2.39501									360.559	1000	1000
2413.37	317.523	344.582	76.4229	94.1788		-1.26562	-1.18019	-1.78325	-2.45024	-2.26017									353.644	1000	1000
475.878	445.043	222.239	79.0842	100.98		-1.06298	-2.02289	-1.95499	-2.79874	-2.05956									345.357	1000	1000
797.845	689.915	515.735	80.2763	98.5164		-1.14103	-0.836153	-2.30684	-2.29992	-2.63212									337.564	1000	1000
672.758	277.029	303.489	75.1619	98.5362		-0.935729	-1.32265	-1.48745	-2.22974	-2.59729									333.674	1000	1000
779.539	1678.39	544.088	74.9105	94.4535		-1.12338	-1.37583	-1.8187	-2.62888	-2.71262									331.184	1000	1000
596.139	637.835	274.501	81.0704	100.349		-1.40594	-1.01987	-2.19124	-2.31035	-2.14611									330.108	1000	1000
434.181	751.149	366.137	74.008	95.388		0.00872789	-1.3765	-1.26128	-2.26719	-2.30563									327.767	1000	1000
273.261	290.311	596.311	78.748	99.8675		-0.439759	-1.65261	-1.62917	-2.54238	-2.30372									317.049	1000	1000
594.249	1960.88	544.502	75.1787	103.399		-1.72904	-1.14401	-2.03822	-2.0053	-2.26791									315.411	1000	1000
169.067	576	585.62	74.7324	101.256		-0.90511	-0.910554	-2.00904	-1.98359	-2.66378									308.47	1000	1000
437.537	453.922	684.404	85.3862	119.691		-0.794633	-0.783175	-1.50626	-1.82385	-2.62919									298.887	1000	1000
488.312	1525.38	359.02	141.011	106.63		-1.08843	-1.56889	-1.58409	-2.2654	-2.20782									297.975	1000	1000
684.16	2201.25	512.18	74.7836	92.6342		-1.79204	-0.943514	-1.4722	-2.00754	-2.71186									289.618	1000	1000
265.055	232.052	317.806	85.5789	94.0559		-1.11688	-1.57023	-1.7859	-2.71339	-2.72081									283.812	1000	1000
491.232	782.244	179.508	73.7094	97.2963		-1.08888	-1.35685	-2.05892	-2.07093	-2.44636									278.22	1000	1000
96.6183	423.65	1479.04	74.2629	128.169		-1.14655	-1.31333	-1.846	-2.2105	-2.23002									270.453	1000	1000
640.51	245.422	564.47	75.1205	86.9903		-1.70117	-1.00302	-1.8726	-2.39764	-1.83398									266.948	1000	1000
707.491	793.957	414.123	77.5816	98.5666		-1.33104	-1.14371	-2.01088	-1.91607	-2.34029									257.413	1000	1000
537.224	736.058	661.782	121.53	94.9143		-1.18968	-0.603626	-0.721064	-1.91948	-2.23662									253.602	1000	1000
562.911		393.281	88.8758	93.9625		-0.959754	-1.51971	-2.06537	-2.04024	-0.797158									239.244	1000	1000
610.342	399.88	408.584	77.3334	101.954		-0.540939	-1.20983	-2.19134	-1.57294	-2.62984									238.882	1000	1000
569.208	760.383	496.673	72.5295	113.239		-0.762255	-0.515216	-1.55115	-2.2512	-2.93543									233.074	1000	1000
529.494	560.754	423.506	216.391	93.7225		-1.34959	-1.02033	-1.72271	-2.10852	-0.746929									227.504	1000	1000
596.282	421.429	560.489	74.0678	104.619		-2.54517	-0.884656	-1.94424	-2.58921	-0.77219									226.246	1000	1000
137.035	604.461	319.977	75.4691	126.453		-0.854089	-1.21951	-2.02754	-1.74019	0.535674									216.472	1000	1000
860.167	616.458	342.115	73.8149	32.0356		-1.10462	-1.31225	-1.48899	-2.58749	-0.0420672									216.339	970.373	1000
1800.71	866.132	185.951	84.9953	74.9461		-1.22304	-1.42374	-1.64001	-2.24441	-0.854462									216.259	950.45	1000
597.543	409.178	1589.05	73.8315	92.3964		-0.733157	-0.788879	-1.17436	-2.13937	-2.25078									210.652	945.76	1000
831.565	598.576	1261.65	74.0362	88.9609		-0.538396	-1.03831	-1.5692	-1.80258	-1.76419									194.226	943.69	1000
816.562	671.347	569.708	101.967	77.3902		-0.328152	-1.38359	-1.92046	-2.06226	-1.2334									194.091	936.62	1000
572.439	755.195	369.076	76.8046	76.7462		-1.04541	-1.33151	-1.2314	-1.29869	-2.06354									190.296	931.26	1000
13.3284	302.735	593.56	84.6244	103.058		-0.439591	-0.990677	-1.69016	-2.08906	-2.58003									181.489	924.969	1000
1740.21	112.966	451.783	77.1404	74.6996		-0.576738	-0.886123	-3.07771	-2.00021	-0.807907									176.375	901.805	1000
1077.72	1151.28	164.693	84.4726	77.7775		-1.28621	-1.09224	-1.15213	-1.70078	-2.12607									172.123	900.723	1000
519.271	1426.79	326.728	69.5868	75.9264		-2.01049	-1.33087	-1.52394	-2.05835	-0.232102									152.906	894.201	1000
753.945	630.073	924.996	70.47	73.244		-2.16888	-0.952414	-1.4916	-2.52781	-2.19635									149.776	889.299	1000
723.013	793.108	745.873	125.887	94.0101		-1.03533	-1.61454	-1.31444	-2.81916	-2.51402									138.067	884.508	1000
410.471	647.328	51.5361	109.744	164.048		-1.79288	-0.428547	-1.76354	-2.50996	-2.00039									136.951	883.175	1000
723.979	863.369	153.086	87.8495	103.896		-0.71155	-0.506361	-1.53873	-2.51196	0.0909279									132.961	875.635	1000
448.46	655.365	251.314	108.575	75.6729		-0.477034	-0.747026	-1.81827	-1.54026	-2.22858									131.828	870.005	1000
1023.79	615.147	321.623	47.6663	78.7273		-0.746371	-0.995163	-1.02956	-0.927199	-2.53306									116.805	865.826	1000
375.481	623.668	690.404	116.464	93.3892		-1.86091	-0.991911	-1.34689	-1.61277	-2.4055									116.647	860.997	1000
656.572	216.171	578.939	113.001	92.7873		-2.54693	-0.380406	-0.836242	-2.77091	-2.31099									114.025	852.564	1000
575.349	786.623	548.539	87.3476	98.3737		-1.97732	-1.39485	-1.6815	-0.950007	-0.116736									108.894	849.318	1000
603.792	281.174	171.346	147.442	92.2808		-1.0232	-0.558886	-1.65576	-2.36245	-2.19777									107.508	845.733	1000
337.405	804.527	547.521	125.669	76.0526		-1.92882	-0.771215	-2.04	-2.70923	-2.7605									99.2833	842.778	1000
731.357	1711.14	751.055	96.2581	92.8679		0.226058	-2.22382	-1.66284	-1.02779	-2.50604									97.2412	836.444	1000
426.275	557.6	622.451	118.442	198.702		-1.81953	-1.16757	-1.44759	-2.24206	-2.41594									90.9385	834.65	1000
1507.72	1016.55	466.569	183.865	92.7395			-2.37151	-1.37702	-1.71298	-2.11186									90.1871	834.548	1000
561.436	1192.92	334.968	96.3886	92.4716			-0.968955	-1.43996	-2.57188	-1.86793									87.5385	828.089	1000
657.325	546.293	605.511	147.859	77.3226			-0.850997	-1.59571	-1.30308	-2.39137									78.1276	826.377	1000
455.434	255.782	695.833	116.094	85.2646			-0.0434858	-1.55544	-1.8814	-2.28836									76.1888	819.34	1000
704.792	589.389	710.427		113.028			0.637209	-1.51314	-1.88137	-1.87553									60.0565	814.763	1000
792.416	157.328	683.978	130.683	92.8401			-0.184867	-1.18451	-1.92922	-2.7584									51.8818	813.094	1000
575.086	427.131	256.995	75.1637	79.9482			0.232234	-1.17948	-1.97798	-2.59917									50.8328	805.862	1000
916.071	522.224	659.035	196.582	86.3138			-1.30996	-0.994262	-1.30164	-2.5731									42.9471	805.522	1000
409.608	764.712	284.162	79.5484	79.8563			0.197032	-1.54857	-2.0725	-2.46282									37.5177	803.837	1000
1513.2	1693.7	167.148	78.3058	131.614			0.719911	-1.47095	-1.90686	-2.43136									37.0057	802.612	1000
160.862	643.763	331.552	80.2414	82.8175			-0.635993	-1.96758	-1.56298	-2.55677									36.855	800.387	1000
117.65	685.034	424.702	79.0288	90.3197			0.483188	-1.53526	-1.61997	-2.61852									35.1756	797.224	1000
804.556	909.75	386.517	81.02	97.5578			-0.306405	-1.16757	-1.184	-2.46989									34.5451	780.761	1000
665.884	1414.85	480.912	78.6428	96.9429			0.066475	-1.35152	-1.32266	-2.34742									24.5866	774.072	1000
140.697	799.336	384.459	82.921	74.7277			-0.0684506	-1.75493	-2.09198	-2.62963									22.6683	769.252	1000
2256.33	815.397	497.61	79.3148	92.5099			-0.348189	0.0101727	-2.1539	-2.61642									5.97235	764.661	1000
673.938	247.6	531.16	80.4709	99.8402			0.271934	-0.81231	-0.632234	-2.08101									5.16319	758.019	1000
750.547	528.597	791.223	80.7628	213.296			-1.00009	-1.47761	-1.3351	-2.37464										757.958	1000
15.3047	433.839	505.712	90.7509	184.624			-1.13581	-0.0817914	-1.44728	-2.15634										756.335	1000
463.085	655.453	914.55	79.8393	76.6457			-1.15986	-1.60783	-0.723906	-2.63418										753.312	1000
660.686	524.477	623.3	80.8578	93.0026			-1.7025	-1.65205	-2.58423	-2.35007										751.06	1000
637.766	355.782	487.553	81.8924	73.4627			-1.79515	-0.976953	-1.91632	-1.34243										737.006	1000
859.085	483.318	498.69	79.6497	92.0718			-1.12085	-3.17754	-1.39505	-2.34										730.409	1000
599.028	435.183	483.57	78.1379	93.5783			-1.32141	-1.78784	-1.89565	-2.57112										706.212	1000
640.365	1087.26	185.709	81.3994	75.3608			-0.350237	-1.38107	-2.56463	-2.49121										704.596	1000
90.1229	341.221	307.439	79.1126	92.4953			-1.81313	-1.68139	-2.33451	-2.04479										698.393	1000
505.364	634.513	762.759	88.5362	92.7626			-0.286358	-1.32472	-2.07146	-2.63605										697.195	1000
523.4	778.666	285.046	84.7057	90.5104			-1.34931	-1.57057	-2.33787	-2.65896										684.919	1000
465.453	313.026	81.181	79.0171	86.0706			-0.309122	-1.4397	-1.90581	-2.30313										681.176	1000
940.82	118.253	78.2609	82.0569	100.093			-1.22062	-1.63425	-1.89946	-2.56711										672.853	1000
1139.21	451.247	76.6069	73.6914	80.6226			-1.1668	-1.19542	-2.61986	-2.51926										662.955	1000
978.115	499.111	100.417	78.361	134.47			0.153479	-1.28101	-2.46667	-1.54065										662.255	1000
1158.68	13.1874	446.122	229.695	143.987			-1.20699	-1.07147	-2.59563	-2.66567										659.637	1000
676.798	68.9916	126.362	81.8042	101.256			-0.62683	-1.88078	-2.25142	-2.48407										658.537	1000
540.351	980.428	93.0394	82.0371				-0.952647	-1.34875	-2.45101	-1.58261										640.694	1000
257.258	875.402	346.353	78.6222	83.8632			-1.31752	-1.24137	-2.54554	-2.56514										638.828	1000
740.199	209.562	8.93652	80.0589	123.253			-1.71813	-1.66234	-2.18569	-2.5112										634.537	1000
407.637	365.409	118.191	81.6677	68.1284			0.0119086	-0.981632	-2.40279	-1.58931										629.765	1000
1358.61	611.928	952.27	79.4492	124.783			-0.789922	-1.10425	-2.42896	-2.39477										628.234	1000
614.276	1199.91	577.093	78.5273	129.908			-1.17956	-1.65113	-2.23468	-1.73734										612.214	1000
878.899	383.471	623.245	87.9025	97.2959			-1.10115	-1.42007	-2.29098	-2.78792										596.842	1000
545.275	600.256	274.979	78.5093	103.308			-0.570748	-1.56695	-2.65386	-1.38523										592.553	1000
998.369	2371.02	375.39	78.7385	109.014			-1.2313	-2.52445	-1.97968	-1.90462										591.61	1000
191.032	403.56	854.093	79.9779	104.515			-1.22853	-2.12629	-2.25223	-2.56724										591.349	1000
240.733	790.268	521.87	80.0706	98.3077			-0.954247	-1.86931	-2.06833	-1.76125										587.052	1000
8.80019	564.372	376.334	78.654	82.2384			-0.834429	-2.05203	-2.52723	-2.66254										581.038	1000
299.358	611.568	139.954	82.9425	138.101			-0.900768	-1.767	-0.766852	-2.54332										574.829	1000
379.225	911.65	96.9706	79.0501	103.13			-0.80126	-1.74625	-2.05426	-2.40775										570.866	1000
206.822	560.361	552.497	99.0601	125.241			-2.05152	-2.4067	-2.71679	-2.32607										570.602	1000
454.883	384.695	53.7489	92.6799	132.671			-0.273028	-1.8583	-1.64109	-2.45727										560.097	1000
1705	322.783	511.472	81.0397	89.1518			-0.604936	-1.86233	-1.90001	-1.09671										558.907	1000
1263.85	1053.11	581.087	80.3599	121.959			-1.53309	-1.62246	-1.78587	-2.80382										556.216	1000
241.621	322.217	1247.26	81.4317	99.1951			-1.22464	-1.44997	-1.86423	-0.956716										526.876	1000
628.535	1411	534.771	72.5928	67.8214			-1.19478	-1.25703	-2.23082	-1.21903										525.75	1000
1453.44	901.367	51.1455	79.394	91.6019			-1.11173	-0.951364	-2.73266	-2.27925										519.959	1000
683.256	567.239	484.602	79.2166	93.7908			-1.25466	-1.606	-2.71965	-2.19797										515.478	1000
199.607	986.715	451.546	78.6455	74.6848			0.507357	-0.440728	-1.85041	-2.75671										513.934	1000
996.19	512.283	1524.83	80.2268	82.6557			-1.27993	-1.87769	-2.70309	-1.12608										512.446	1000
624.976	243.057	518.774	78.153	91.5394			-0.286115	0.0606223	-1.79312	-1.60699										509.427	1000
880.198	1418.9	321.443	78.1038	100.077			-1.17918	-2.08635	-1.64597	-2.08399										508.586	1000
663.907	618.244	726.516	77.837	93.7324			-0.421521	-2.81684	-0.981799	-2.03882										507.331	1000
1124.87	765.831	833.568	84.3282	78.6533			-1.09005	-1.81899	-0.472383	-2.46241										505.403	1000
700.123	638.885	656.398	78.4825	77.8323			-0.588178	-1.74603	-1.47713	-1.28856										500.465	1000
1203.32	563.485	243.991	80.3257	89.3639			-1.2816	-2.00178	-1.55566	-2.69208										499.363	1000
705.049	1090.11	378.095	80.0055	76.0032			-0.905913	-1.62209	-0.829357	-2.15051										490.379	1000
973.595	673.731	229.42	78.56	81.5994			-0.415974	-2.00684	-1.07641	-2.39627										474.187	1000
192.601	843.994	446.033	88.3872	79.3754			-1.24397	-1.16866	-2.04057	-2.04557										471.521	1000
637.895	856.523	928.013	66.9321	77.0257			-1.15747	-2.54777	-0.704785	-0.950123										461.928	1000
186.093	598.647	364.809	78.9928	77.4012			-1.37303	-1.95012	-1.89592	-1.44943										441.764	1000
913.229	532.58	835.219	177.841	76.5066			-0.751708	-1.35795	-1.48864	-2.13934										441.038	1000
	378.145	632.538	79.512	78.2025			-1.54046	-1.59982	-1.30115	-2.18879										434.41	1000
557.167	175.614	525.428	98.3245	78.3897			-1.64266	0.170643	-2.80919	-2.39785										430.473	1000
220.789	554.892	449.673	84.2824	85.866			-1.26908	-2.78979	-1.24669	-1.10641										421.619	1000
209.941	655.948	346.857	84.6144	76.2229			-1.09277	-1.13813	-2.1251	-2.42136										420.032	1000
614.018	580.597	666.918	78.6139	102.346			-1.33148	-1.52723	-0.787732	-2.39946										417.827	1000
1518.93	496.716	330.905	78.0448	80.1962			-2.01598	-1.74836	-1.58143	-2.96373										408.711	1000
788.988	504.2	1482.43	82.0128	77.9326			-1.54935	-0.345487	-1.42261	-1.25732										405.287	1000
627.712	1069.97	888.847	71.7373	78.8584			-0.598686	-1.11657	-0.911616	-3.07958										403.879	1000
909.494	475.944	471.007	78.8289	94.5025			-1.5781	-1.81853	-1.21251	-1.26961										400.438	1000
880.117	926.777	839.101	82.3312	80.8669			-1.64313	-1.42554	-1.47332	-2.63071										398.573	1000
129.124	618.557	1106.09	78.9448	79.6842			-1.60314	-1.66099	-1.22523	-2.61096										396.393	1000
488.107	629.34	721.415	95.5181	85.1073			-1.47741	-2.48377	-0.607796	-2.44115										396.323	1000
297.127	496.249	357.695	86.1409	88.3658			-1.38105	-1.54529	-1.86519	-2.32473										392.482	1000
587.783	262.764	210.826	119.049	186.649			-0.98527	-1.53748	-1.59636	-1.95987										387.882	1000
1060.12	711.502	692.741	78.7594	88.0781			-1.1632	-1.3689	-1.07584	-2.17354										387.873	1000
241.67	654.553	538.347	80.4034	138.278			-1.40277	-2.07371	-0.973589	-2.58311										386.853	1000
843.972	787.881	821.266	78.6812	101.339			-1.75271	-1.69566	-2.80972	-2.61692										386.519	1000
514.133	574.578	489.103	80.493	90.7888			-1.49019	-1.40648	-2.44462	-2.32991										384.162	1000
748.977	1058.68		78.6371	152.364			-1.25503	-1.89493	-2.34033	-2.42201										383.115	1000
160.762	672.024	297.294	78.466	85.1367			-1.60237	-1.49674	-2.46693	-2.63567										382.297	1000
1686.02	474.318	312.826	80.442	164.134			-1.1131	-1.46853	-2.52648	-2.67225										381.531	1000
870.635	1265.54	692.059	79.1262	70.1107			-1.29232	-1.60945	-2.062	-1.43597										378.28	1000
1280.52	596.221	270.132	77.9876	128.792			-2.5018	-1.93535	-2.68261	-2.14785										376.201	990.972
558.419	798.698	603.132	85.3459	185.014			-0.913035	-2.33267	-2.41199	-2.21891										376.118	939.318
405.274	360.245	550.291	83.1766	88.4375			-1.04183	-1.32569	-2.27285	-2.71336										368.49	922.776
1234.74	1035.89	714.655	84.3542	105.608			-1.10679	-2.02601	-2.39564	-2.12098										363.574	922.468
598.128	963.128	206.945	78.0487	101.966			-0.764396	-1.88376	-2.20488	-2.63905										363.565	888.835
948.205	725.064	696.247	77.9691	90.842			-0.961579	-1.73042	-2.23602	-2.07834										362.607	886.629
536.847	574.716	408.707	79.4246	113.453			-1.1453	-1.76981		-2.21928										360.641	874.814
807.086	453.195	413.335	78.3453	122.694			-0.346585	-1.716		-2.64302										346.92	865.528
709.427	1360.85	617.511	78.4318	92.6993			-1.4334	-1.843		-2.12026										341.322	856.265
1085.06	524.862	330.546	77.873	94.6653			-1.31518	-1.66378		-2.35079										338.999	854.767
473.442	771.608	891.945	78.4287	103.66			-0.5428	-2.5058		-1.15453										335.892	853.066
1316.54	620.181	300.863	78.6579	98.0097			-1.33509	-2.19939		-1.5726										327.777	846.287
15.0578	838.602	382.115	81.0637	104.801			-0.703796	-1.04516		-1.28744										325.589	844.356
1084.28	466.029	528.7	81.1782	113.657			-0.930369	-2.48054		-2.04045										324.689	833.984
533.496	588.926	608.466	149.009	107.19			-0.573896	-1.46464		-2.28811										323.005	826.457
592.729	509.037	362.226	142.515	90.6448			-1.28001	-1.84949		-2.05296										322.772	825.04
1135.28	561.482	471.653	79.7958	121.994			-0.7455	-1.86318		-0.918185										321.266	809.815
185.404	1798.02	209.98	78.5062	94.8509			-2.55507	-1.89252		-1.45273										320.07	796.948
605.79	520.577	589.335	76.2964	95.6665			0.0594877	-1.48005		-1.8932										316.911	795.907
190.858	660.545	516.347	70.7949	101.738			0.313277	-1.36209		-2.14411										315.125	794.946
562.665	1204.09	632.249	80.8226	101.926			-0.841246	-1.56155		-1.75565										311.399	789.124
366.107	699.977	1783.41	78.2037	111.878			-1.28432	-1.4983		-2.21685										308.44	788.112
265.276	716.616	1094.58	81.5172	97.8283			0.135673	-1.75471		-1.2914										302.14	785.42
403.903	990.666	1221.32	84.4914	89.2799			-1.4858	-1.58655		-1.95253										300.828	784.313
735.159	713.543	327.985	79.2878	90.2029			-0.664321	-1.72823		-2.04685										295.264	767.491
493.206	121.276	322.956	78.6991	85.6572			-2.3814	-1.62643		-2.03595										294.595	754.721
1002.49	904.779	1917.36	78.912	97.7535			-1.19258	-0.944087		-1.56373										284.9	752.1
420.968	653.497	359.655	83.8199	100.732			0.433658	-1.53706		-1.94527										283.796	751.541
268.52	138.2	354.65	94.5818	109.271			-0.424327	-1.65663		-1.96309										278.322	741.979
	556.977	380.164	90.6846	113.245			-1.26519	-1.45422		-1.25694										278.308	735.497
526.807	335.438	274.761	81.8725	128.287			-0.729624	-1.33511		-1.96521										277.331	731.897
590.607	760.501	641.892	82.4668	91.658			-0.266779	-1.31838		-1.90858										275.934	727.156
28.8295	213.273	656.846	85.7356	95.6587			-1.33288	-1.43414		-2.31529										275.926	714.973
360.99	253.599	433.149	84.3133	98.4621			-0.982633	-1.87102		-1.68376										275.223	693.68
842.271	221.446	162.892	238.559	101.891			-0.594944	-1.7429		-2.01694										274.594	692.046
747.007	563.292	301.201	84.7277	90.5722			-0.181794	-1.02154		-1.3056										271.321	675.397
518.964	528.15	844.536	154.447	112.692			-0.396845	-1.37603		-2.43897										260.887	667.541
1689.74	1181.21	257.479	111.351	97.6437			-0.752616	-1.48551		-2.46313										257.103	658.552
532.681	456.57	455.968	83.8855	97.327			-1.05788	-1.53666		-2.63423										249.443	658.23
195.24	1446	535.532	84.7986	90.3355			-1.20318	-1.69439		-2.43802										246.428	654.656
1410.77	744.165	474.335	191.351	105.134			-0.72191	-1.58049		-0.233989										246.005	643.161
364.203	518.449	694.955	200.335	102.213			0.270026	-0.975227		-2.25591										244.896	637.402
538.232	363.377	650.744	81.3947	93.2604			-0.920927	-1.418		-2.41602										239.607	636.274
1005.06	1340.47	759.628	122.371	89.7395			-1.08114	-1.22907		-2.57538										238.183	611.573
798.105	2092.45	742.726	86.2022	83.2293			-1.79697	-1.46975		-2.46728										233.893	611.573
2364.52	790.751	1149.83	153.721	112.971			0.146283	-2.20461		-2.66589										233.17	599.625
309.973	975.773	397.656	82.4359	112.841			-0.840824	-0.816844		-1.55805										231.292	599.055
588.206	527.754	84.4808	83.4241	132.638			-1.29995	-1.15448		-2.49508										231.232	599.029
830.135	999.018	1035.11	113.922	84.543			-0.418107	-1.28612		-2.1078										230.05	588.486
452.704	996.532	621.902	82.3832	98.1681			-0.23637	-0.874616		-0.787972										230.036	588.173
657.476	693.313	456.102	82.5072	138.517			-0.449331	-0.998439		-2.25034										228.329	586.26
467.342	569.884	455.435	81.4613	196.755			-1.13428	-0.698102		-2.04063										228.326	561.766
149.325	877.001	956.224	73.2924	248.76			-1.41745	-1.16047		-1.34961										227.615	530.396
508.248	481.234	353.853	195.109	10.9289			-0.957464	-0.760951		-2.44465										227.462	523.659
676.433	1410.12	825.449	62.2694	204.101			-1.10072	-1.4604		0.135387										222.691	488.548
160.423	350.162	436.862	206.668	371.065			-0.148852	-1.04305		-2.63661										220.965	477.638
413.26	83.2431	374.987	83.764	107.513			-1.0389	-1.752		-1.09939										220.5	464.175
885.176	1037.79	262.684	94.7812	260.668			-0.343586	-0.943209		-2.01786										218.078	449.967
838.992	950.688	450.697	469.447	83.6598			-0.068654	-0.869023		-0.938321										217.64	433.979
643.385	355.748	500.069	97.2124	89.7226			-1.01682	-0.938811		-2.12468										217.511	432.546
801.122	443.669	843.132	94.9345	107.712			-1.26619	-1.83324		-2.1444										213.794	405.327
885.569	466.576	189.71	85.9342	260.791			-0.700885	-1.49931		-2.61455										213.636	403.305
166.618	376.449	800.896	88.6277	356.477			-0.926062	-1.48813		-2.84391										213.051	402.297
735.795	173.664	127.525	83.8251	299.892			-0.868381	-1.95032		-2.28467										213.05	390.587
550.141	737.374	1801.7	82.8908	112.319			-1.21893	-1.18893		-2.84561										207.008	379.253
753.822	257.676	585.583	84.3595	124.738			-0.986278	-1.51483		-2.86312										206.124	376.014
140.538	1149.59	486.015	90.5001	11.5769			-1.00424	-1.66398		-2.5729										201.543	372.514
934.418	276.185	403.527	91.3498	130.973			-0.252518	-1.64545		-1.43764										192.935	362.065
476.454	299.782	442.798	87.5447	100.506			-1.67996	-1.38982		-1.89242										192.411	350.218
623.82	541.558	269.785	90.8846	98.6574			-0.725034	-1.7181		-2.56719										191.74	339.049
374.405	357.462	129.252	87.9141	98.9269			-0.333117	-1.47523		-0.991017										190.454	337.732
630.157	448.431	74.3023	82.9184	103.495			-0.554692	-1.92559		-2.03194										189.699	335.984
426.695	456.467	1528.67	234.572	124.052			-0.857861	-1.70459		-2.3042										188.419	331.42
508.556	141.236	118.414	82.7697	123.241			-1.25792	-1.2272		-1.75308										186.468	311.329
642.472	1060.73	76.5756	95.4507	99.3529			-1.47001	-1.31092		-2.14705										185.764	310.708
586.723	804.11	564.772	97.829	118.374			-0.601852	-1.61961		-2.87306										169.334	309.076
411.804	325.455	97.658	92.6657	101.539			-0.904517	-1.38263		-2.42668										168.685	296.936
380.415	1800.71	207.428	97.0664	124.267			-0.504539	-1.85291		-2.87569										166.673	295.256
871.975	548.697	120.128	84.987	101.338			-0.687294	-1.68464		-1.44039										166.389	274.94
623.398	1219.62	221.301	84.0435	96.6427			-1.13023	-1.28681		-2.53682										165.679	272.375
1106.66	839.532	111.926	84.32	83.0643			-1.05494	-1.64907		-2.82915										165.639	272.353
1172.98	1729.66	402.841	88.3963	110.14			-1.39469	-1.23221		-2.77014										165.54	262.355
448.891	1370.65	312.705	82.2183	98.4036			-1.18678	-1.73065		-2.47334										165.314	239.622
250.245	301.106	225.408	86.1999	103.878			-1.4604	-1.47534												165.245	235.411
375.386	432.335		194.355	98.6876			-1.85724	-1.47593												165.018	221.559
339.989	448.265	78.8245	86.4664	99.0126			-1.00246	-1.29164												164.177	218.355
379.326	475.624	144.279	87.1749	100.742			-1.28285	-1.5139												163.376	204.98
637.199	1928.46	220.821	87.9004	130.775			-0.87726	-1.30556												158.255	204.106
524.361	1045.63	259.212	82.9725	98.0775			-1.53739	-1.57825												156.572	189.263
624.406	275.908	521.222	84.6588	122.881			-0.695682	-1.61647												155.467	181.207
674.118	626.026	456.522	83.2325	99.0715			-1.28542	-1.49272												154.78	178.88
153.07	689.967	611.992	83.7118	100.678			-1.09643	-1.52327												152.401	175.682
646.621	356.941	100.822	93.744	99.6964			-0.413581	-1.44743												146.307	169.635
1301.36	782.345	214.252	83.6549	103.446			-1.39933	-1.16368												145.364	154.509
2028.88	721.732	668.186	103.164	108.544			-0.349634	-1.9026												143.7	143.84
837.264	231.632	836.766	134.781	84.2992			-0.704081	-1.27495												142.939	140.322
879.75	1154.18	278.478	83.2347	106.609			-0.961817	-1.94873												142.658	140.322
832.658	538.274	553.682	84.3688	326.799			0.387158	-1.95136												141.875	122.159
247.874	592.837	493.806	88.0475	53.6034			-1.50016	-1.18623												138.876	120.015
624.356	867.14	853.383	87.2445	145			-0.997014	-1.60903												137.004	115.395
965.48	529.935	89.3243	83.0905	105.117			-1.86873	-1.90595												136.697	109.715
911.398	459.661	345.042	88.2284	308.974			-0.74521	-1.54235												135.604	98.4091
572.222	840.595	94.3251	88.9475	119.83			-0.850565	-1.49632												133.657	93.6265
733.292	810.737	278.728	82.6339	107.561			-1.024	-1.25297												133.585	85.4925
667.665	347.598	70.7339	88.8863	118.076			-1.40928	-1.74724												131.675	76.7362
477.839	589.799	1049.14	84.2183	209.505			-0.429025	-1.9156												131.56	75.3299
71.4122	451.621	489.657	107.962	278.965			-0.680769	-2.02516												129.143	72.0297
748.691	612.266	387.731	83.7623	173.995			-0.875072	-1.48299												129.112	60.119
622.937	931.398	590.303	84.5142	119.117			-1.13286	-1.46299												128.772	54.2074
417.45	677.828	187.714	82.72	131.736			-0.887898	-1.13655												126.732	53.6909
876.551	745.814	475.485	85.8287	124.035			-0.901737	-1.34221												124.716	52.196
183.476	515.066	131.489	81.9496	115.731			-1.18843	-1.45129												123.37	51.5199
562.028	1119.1	1030.93	83.2041	158.626			-0.306502	-2.09747												121.396	45.081
1820.07	804.772	239.401	378.259	130.397			-1.25162	-0.734616												118.386	44.1858
747.827	1538.97	642.876	85.9002	116.817			-0.87992	-1.32961												118.295	39.515
1184.13	886.498	89.508	82.2866	129.089			-1.35932	-1.40205												117.394	32.8207
646.695	55.8839	889.24	84.0059	198.284			-1.03439	-2.15376												116.756	17.3717
889.971	614.506	116.13	90.9515	110.882			-0.655686	-1.01152												116.57	17.3717
1086.75	222.71	564.15	81.8614	114.278			-0.961062	-2.48399												116.546	17.3717
685.776	990.465	168.075	83.2304	150.058			-1.23334	-1.98272												116.152	12.4438
499.383	695.364	119.648	85.9039	113.897			-0.804543	-1.75763												112.733	10.7069
102.154	370.861	213.897	83.0757	122.721			-0.906473	-2.64593												111.947	7.56128
858.495	561.26	224.212	98.5753	120.805			-0.480133	-1.26103												111.131	6.3541
997.311	524.999	90.8526	83.097	110.814				-2.42772												110.705
517.418	17.5394	193.423	94.7688	117.31				-1.42517												108.792
371.523	496.89	138.724	89.0476	129.729				-0.922051												107.084
394.549	8.85773	810.621	83.4067	119.342				-1.44497												104.924
1213	1427.08	304.608	87.6498	116.353				-0.622584												103.586
663.175	451.172	99.8437	84.0036	130.741				-1.03423												102.768
736.076	1103.24	323.385	85.9011	130.533				-1.10407												102.679
153.755	180.047	420.013	240.013	110.718				-1.56463												102.433
509.687	1253.12	502.529	85.4442	122.587				-1.32805												100.637
739.094	858.803	130.706	88.591	295.423				-1.28217												98.5661
111.875	378.546	468.883	89.195	106.75				-0.328929												97.8805
262.647	501.397	124.924	113.947	118.264				-1.99276												96.2257
1646.49	520.405	610.987	84.8687	129.708				-0.732406												95.966
602.125	628.725	508.413	116.799	132.511				-1.7237												93.7474
757.202	311.936	188.642	109.415	174.218				-0.945847												93.7318
668.084	505.453		391.867	118.537				-1.21785												92.8542
949.587	446.858	269.543	83.6739	123.45				-1.47542												90.9568
615.87	450.676	129.525	152.49	125.993				-0.4312												90.8258
518.562	6.91739	824.562	95.8309	120.411				-1.44743												90.3528
832.41	1566.9	656.865	90.925	110.542				-1.16368												88.3564
316.315	699.512	471.349	99.346	145.005				-1.9026												87.7264
1316.44	530.636	143.026	1314.91	146.768				-1.27495												87.5184
686.255	873.354	153.945	97.4596	142.986				-1.94873												87.5173
593.36	772.189	278.436	648.02	135.979				-1.95136												86.3702
381.884	785.195	509.653	108.705	108.931				-1.18623												86.1765
283.676	1006.49	85.8861	143.433	115.743				-1.60903												85.6917
373.614	529.187	114.034	235.975	394.811				-1.90595												84.9849
833.147	510.266	99.9545	61.2716	109.404				-1.54235												81.2136
	733.856	90.4997	74.4304	134.02				-1.49632												80.8789
	433.523	380.871	117.458	128.653				-1.25297												79.5709
	701.11	376.219	123.903	143.064				-1.74724												79.5698
	346.913	170.453	178.861	118.585				-1.9156												78.3861
	587.913	447.948	97.0154	124.886				-2.02516												76.8022
	994.767	438.285	81.3078	124.527				-1.48299												76.3495
	290.124	159.208	124.133	138.759				-1.46299												76.1408
	285.31	200.545	138.12					-1.13655												70.0195
	552.705	388.082	127.123	360.505				-1.34221												69.7201
	473.489	406.575	127.471	87.4153				-1.45129												68.1842
	1096.84	127.848	4.42537	171.699				-2.09747												67.5415
	321.702	172.663	127.324	841.13																66.4564
	638.008	258.279	125.674	166.56																64.562
	982.882	198.726	127.483	188.89																58.8739
	303.47	254.511	143.917	253.935																58.1445
	450.986	145.079	142.166	159.01																57.9606
	582.727	431.398	129.44	136.147																57.8567
	789.528	595.837	127.333	274.006																55.3482
	747.775	226.124	127.318	197.271																53.1135
	1066.04	372.425	138.243	274.775																52.6568
	715.251	144.479	127.174	523.11																51.9192
	522.017	200.4	132.738	135.766																49.3568
	315.578	404.485	86.6274	130.661																47.6491
	548.2	641.798	134.334	215.321																46.1832
	326.62	163.967	128.794	294.819																41.3924
	796.753	525.643	127.453	187.994																40.0167
	790.614	110.779	145.179	118.048																39.6115
	484.966	310.558	131.096	141.94																39.0372
	500.668	517.257	128.209	288.603																36.6032
	549.991	238.035	127.263	174.358																35.2399
	766.034	213.844	127.141	147.872																34.8305
	362.769	223.442	116.964	301.339																34.5885
	322.052	173.037	125.383	51.0911																33.6985
	485.101	182.193	131.961	134.518																32.5399
	358.926	659.117	126.595	117.529																30.2741
	432.57		133.02	107.578																28.6562
	773.746	367.853	127.318	265.01																28.2708
	558.279	514.849	139.024	170.779																26.9779
	262.934	195.729	140.186	325.639																26.8561
	473.68	330.856	126.926	232.414																25.5857
	515.305	251.882	137.221	168.618																25.5207
	672.468	448.569	127.672	131.944																25.3522
	932.161	300.088	184.507	189.534																25.0308
	575.583	229.151	148.859	161.61																23.9389
	414.657	387.092	127.932	275.666																23.8463
	607.085	1117.73	164.659	148.588																23.1221
	1100.07	219.808	129.596	262.628																22.5375
	663.032	417.374	195.705	161.929																22.3067
	597.128	264.832	131.371	166.05																20.2114
	469.066	527.992	127.711	188.396																15.2012
	833.317	464.683	132.911	188.747																13.8218
	695.659	258.326	130.429	128.1																13.7431
	247.834	116.198	199.58	228.064																12.1084
	544.111	379.849	134.354	196.329																6.64644
	1567.05	193.013	127.065	111.61																6.58558
	364.614	1843.23	318.196	426.492																6.50873
	354.571	215.407	127.487	95.4742																6.48926
	448.828	458.484	243.825	97.4289																5.86347
	539.984	520.801	131.018	257.992																5.50027
	546.242	208.137	127.481	114.382																4.59818
	501.446	503.786	133.513	138.485																2.07825
	591.591	417.129	130.713	195.671
	575.179	492.466	127.021	128.305
	459.729	1037.97	168.228	185.923
	422.06	307.445	134.084	139.433
	380.349	259.609	184.663	108.812
	536.197	442.254	135.615	203.529
	223.413	300.017	127.881	264.995
	380.425	415.695	203.756	174.025
	622.532	545.115	190.514	129.049
	369.872	579.838	128.397	106.659
	1691.24	1055.91	128.45	111.673
	99.3053	269.528	170.237	130.481
	681.882	902.312	164.462	108.66
	291.003	533.307	163.917	118.31
	396.638	884.549	230.566	117.547
	505.221	251.312	123.241	112.672
	389.353	390.004	139.589	143.832
	408.278	489.92	185.621	150.375
	444.024	581.959	106.15	204.576
	325.197	513.566	106.152	157.352
	979.647	303.312	90.0934	106.135
	365.939	441.401	276.71	128.727
	1328.79	431.095	103.578	108.994
	1639.91	632.034	84.5247	125.821
	257.554	177.916	96.0608	105.205
	903.226	530.572	96.0529	116.031
	552.372	315.359	161.336	109.704
	13.3596	405.982	150.723	107.97
	514.987	80.4536	150.753	106.819
	560.128	418.667	129.768	122.05
	321.97	825.743	114.642	148.725
	523.327	419.062	127.224	103.915
	968.652	446.479	89.4159	117.675
	457.334	118.713	84.2059	127.765
	313.289	1099.17	79.3736	111.08
	589.701	168.833	86.5184	110.664
	1165.9	332.59	80.6947	189.016
	453.647	85.7876	78.4878	119.001
	1014.97	220.96	89.6184	138.418
	455.867	211.232	79.1488	117.755
	142.275	325.501	143.386	112.625
	641.015	627.347	80.6723	117.577
	780.604	511.558	86.2718	141.078
	1005.65	160.664	84.0217	332.566
	938.765	480.263	98.6447	123.088
	736.811	353.138	76.2945	176.79
	244.228	382.976	147.398	103.356
	578.637	351.362	79.473	206.662
	960.822	294.977	84.8873	137.384
	502.75	500.241	96.9257	89.7773
	456.889	343.196	106.257	117.343
	732.096	518.168	83.5048	141.987
	890.132	533.066	89.3301	171.182
	293.867	553.965	81.9382	124.812
	772.802	469.18	86.2832	106.374
	394.443	859.453	110.824	96.2049
	244.393	395.887	79.5366	169.6
	643.516	680.377	125.932	148.28
	858.44	38.5652	95.8608	117.548
	1020.47	120.909	79.2253	136.886
	1077.92	445.037	85.3575	101.915
	1306.01	23.1402	88.7935	116.739
	428.619	376.887	104.67	122.492
	803.065	406.454	83.0944	118.797
	97.4	215.569	83.664	96.7325
	641.346	491.157	82.7341	97.535
	872.315	548.369	64.402	117.561
	565.892	301.489	89.0837	104.544
	470.668	361.132		95.6511
	1225.88	356.321	108.507	270.331
	1112.98	7.81012	89.2821	95.8066
	838.639	506.506	85.1511	103.371
	626.464	633.903	125.007	100.944
	1328.08	466.272	82.5811	294.415
	969.193	505.862	88.6026	116.654
	456.372	441.843	103.612	4.72056
	346.462	771.367	97.2817	446.85
	705.334	417.774	87.9744	258.356
	497.088	489.673	82.6924	106.005
	529.889	77.9227	82.8428	107.481
	653.636	508.827	90.3195	143.018
	363.206	471.657	103.786	75.7039
	193.546	410.594	82.4701	280.514
	947.166	288.704	111.097	71.7204
	622.073	455.208	82.2487	105.958
	860.43	363.679	97.5139	366.781
	635.741	687.955	90.2705
	279.529	370.4	113.054	114.143
	501.872	360.648	91.1317	214.074
	542.578	665.254	98.755	498.641
	567.319	929.214	82.2523	91.76
	38.358	368.763	104.798	139.27
	1120.97	472.991	86.5242	115.264
	415.224	665.404	110.073	107.049
	456.863	421.783	112.23	118.129
	686.798	289.907	83.4997	100.35
	306.174	186.846	87.5157	103.871
	782.147	1059.83	79.9337	106.669
	244.896	540.359	82.3623	118.384
	715.379	606.111	95.0742	127.923
	6.50269	383.181	82.4455	137.757
	475.877	464.849	69.8089	101.199
	140.778	1473.35	82.8562	150.776
	481.399	522.283	82.9724	97.4669
	506.177	231.935	84.0114	99.5778
	560.172	227.74	125.348	102.057
	952.42	1179.88	95.308	103.087
	582.405	358.996	79.4283	130.472
	847.481	760.279	81.3347	115.01
	295.113	618.793	109.91	119.538
	269.408	288.048	82.2405	94.8438
	577.677	339.569	81.8722	139.446
	775.36	296.666	82.4099	106.809
	426.856	477.974	87.4824	95.1948
	1845.16	862.409	81.9947	108.671
	792.341	319.983	82.2781	148.349
	325.553	423.595	84.0879	109.733
	474.652	914.941	100.656	276.836
	775.893	216.477	82.2483	185.509
	344.56	449.55	82.0765	93.9738
	384.794	234.395	86.4417	109.722
	597.633	782.872	68.0031	98.2878
	1025.93	338.198	11.1551	175.488
	397.188	656.994	86.2671	112.094
	1141.81	1063.5	82.9988	96.6515
	650.228	24.6873	82.5901	139.279
	659.682	324.745	90.3177	103.479
	649.602	327.22	84.6953	100.344
	579.692	465.591	82.5002	123.477
	654.385	260.242	86.058	111.157
	783.214	201.484	146.09	125.283
	422.478	545.252	76.8766	95.439
	958.603	275.626	81.6865	110.469
	454.926	419.257	98.2691	107.077
	1883.05	426.906	87.3128	124.15
	200.167	296.82	90.3713	134.697
		229.55	86.8204	125.092
		676.533	87.9552	124.606
		121.895	86.3095	194.325
		147.247	70.6217	132.218
		204.871	152.274	121.995
			84.3577	91.4019
		329.383	86.98	255.48
		328.627	70.8752	135.191
		167.779	83.8267	96.5236
		221.221	87.5559	107.508
		623.662	133.28	119.195
		359.052	60.676	111.247
		154.882	112.432	119.737
		130.24	83.1096	96.1565
		163.405	83.1515	105.792
			74.0247	110.327
		275.356	66.1256	104.436
		421.124	85.8283	93.6265
		519.244	79.1421	146.324
		586.909	111.233	104.651
		129.981	96.9763	96.7775
		306.671	117.973	93.985
		227.742	133.058	98.0193
		115.111	79.3319	97.616
		343.761	110.132	98.4047
		214.228	91.0028	95.2317
		473.553	76.5967	106.731
		193.09	74.666	103.317
		222.901	39.6671	104.289
		140.933	74.1837	251.44
		530.171	78.2937	46.104
		348.428	144.817	164.432
		249.491	81.8883	121.453
		337.651	80.1907	248.698
		145.54	124.688	215.553
		267.681	158.359	117.161
		307.423	134.561	134.077
		384.803	153.334	135.245
		433.666	79.6205	114.867
		148.174	83.0899	90.8054
		315.391	139.13	284.806
		317.494	79.4285	82.4985
		107.125	82.8459	174.892
		127.241	85.3112	289.775
		128.046	80.1162	133.559
		277.352	76.0329	182.336
		126.383	125.732	111.135
		113.241	115.533	279.415
		97.6519	114.642	107.391
		97.1171	86.0687	129.916
		169.446	116.115	122.347
		122.048	91.628	245.365
		262.068	69.3158	74.1539
		113.966	107.464	148.418
		90.267	156.252	76.5095
		114.649	62.996	120.276
		82.2918	95.1362	124.029
		160.37	1371.37	152.642
		86.6465	81.502	138.54
		154.407	356.57
		86.1621	93.6429
		160.978	130.412
		155.811	122.943
		278.651	110.42
		133.358	129.969
		135.095	121.733
		250.349	106.313
		136.926	224.312
		125.501	101.857
		96.9486	163.018
		124.064	174.155
		233.935	188.08
		152.137	197.569
		241.87	341.687
		73.1884	133.675
		125.639	48.006
		216.481	255.114
		219.809	186.524
		163.358	191.484
		80.9349	198.658
		127.665	201.483
		100.72	96.0161
		269.715	99.5082
		126.309	164.228
		128.994	199.069
		107.473	96.6147
		131.951	140.185
		93.9065	217.128
		308.941	180.442
		243.566	129.334
		139.006	127.273
		181.033	113.72
		259.427	127.91
			123.579
		170.935	160.949
		104.688	129.088
		429.678	196.852
		171.015	128.837
		299.494	126.6
		317.724	124.25
		264.67	129.004
		195.47	120.805
		155.241	132.592
		862.409	125.535
		319.983	181.76
		423.595	133.417
		914.941	84.2839
		216.477	145.75
		449.55	172.088
		234.395	168.545
		782.872	200.047
		338.198	154.79
		656.994	355.486
		1063.5	120.643
		24.6873	139.63
		324.745	107.261
		327.22	93.6224
		465.591	69.87
		260.242	90.9532
		201.484	87.8681
		545.252	188.208
		275.626	105.492
		419.257	111.12
		426.906	86.9974
		296.82	142.291
		229.55	87.1825
		676.533	162.599
			140.33
			399.474
			160.717
			93.3824
			101.71
			112.919
			93.0333
			152.608
			116.899
			95.5419
			97.7122
			96.9296
			151.008
			149.012
			88.004
			87.5728
			116.588
			89.9704
			85.0443
			132.102
			442.296
			106.494
			390.294
			93.6915
			96.4722
			136.72
			321.044
			121.617
			507.922
			92.9147
			166.207
			86.6921
			93.8912
			141.971
			103.743
			99.7726
			99.0392
			101.112
			108.13
			105.202
			112.31
			102.638
			206.869
			105.217
			103.323
			106.708
			106.296
			101.434
			102.965
			114.104
			103.115
			101.351
			102.504
			103.905
			109.288
			116.736
			149.522
			101.662
			105.144
			102.757
			101.373
			101.58
			101.099
			102.077
			111.756
			103.671
			101.744
			120.41
			102.832
			101.253
			150.458
			104.133
			110.907
			79.6548
			109.415
			112.274
			117.359
			125.265
			75.4194
			129.381
			94.8016
			95.8935
			93.1031
			161.387
			114.226
			91.3245
			80.3517
			142.809
			89.7512
			112.811
			90.0818
			99.1936
			102.089
			88.9782
			93.987
			89.0094
			104.032
			88.8661
			154.87
			91.9227
			99.9684
			92.5988
			107.976
			92.6554
			87.9298
			122.588
			106.497
			92.0526
			88.6066
			98.7468
			93.9175
			105.151
			85.0508
			86.9204
			73.6312
			99.2982
			143.792
			89.674
			92.4539
			95.0908
			89.6298
			94.2931
			102.544
			97.9204
			102.089
			253.884
			108.488
			140.273
			75.6975
			91.4559
			111.634
			108.029
			100.18
			133.597
			76.7991
			210.691
			95.1274
			134.764
			80.7647
			126.85
			90.4257
			216.265
			111.377
			119.776
			126.352
